# Supplementary material for: Evaluation of a rapid lateral flow assay for the detection of taeniosis and cysticercosis at district hospital level in Tanzania: A prospective multicentre diagnostic accuracy study
Source: PLoS Negl Trop Dis. 2025 Mar 28;19(3):e0012310. doi: 10.1371/journal.pntd.0012310 (PMC11977959; doi:10.1371/journal.pntd.0012310)
Supplement: S2 Appendix — (R) [file pntd.0012310.s002.R]

# Bayesian analysis for the evaluation of the TS POC test 

library(R2OpenBUGS)
library(coda) 
library(lattice)
library(tidyverse)
library(pander)
library(readxl)
library(kableExtra)
library(gt)
library(gtsummary)

#### Cysticercosis ####

Nbugs <- 5*10^4

T_tests <- c("mPCR-Tsol","coproAg","rES33", "POC_T")

CC_tests <- c("LLGP-EITB", "rT24H", "serumAg", "POC_CC")

priordf_blueyellow <- data.frame(
  Test = c("Prevalence","POC CC - sens", "POC CC - spec","rT24 - sens", "rt24 - spec", "serumAg - sens", "serumAg-spec" ),
  LL = c(0.0, 0.02, 0.8, 0.05, 0.85,0.1, 0.8 ),
  UL = c(0.3, 0.95, 1, 0.95, 1, 0.8, 1 ))

priordf_p <- data.frame(
  Test = c("Prevalence","POC CC - sens", "POC CC - spec","rT24 - sens", "rt24 - spec", "serumAg - sens", "serumAg-spec" ),
  LL_p = c(0.05, 0.02, 0.8, 0.05, 0.85,0.1, 0.8 ),
  UL_p = c(0.5, 1, 1, 1, 1, 1, 1 ))

priorsdf <- priordf_blueyellow%>%left_join(priordf_p)

priorsdf%>%gt()%>%
  tab_spanner(label = "Blue/Yellow",
              columns = c(LL, UL))%>%
  tab_spanner(label = "Pink",
              columns = c(LL_p, UL_p))%>%
  cols_label(
    
    LL_p = "LL",
    UL_p = "UL"
  )

filename <- "SOLID_T_datasetforanalysis_2022-02-17.csv"

thedata <- read_csv(filename)

thedata <- thedata%>%mutate(fullcasec = ifelse( selected == 1, fullcasec, 0),
                            fullcaset = ifelse( selected == 1, fullcaset, 0))

# Missingness is assumed to be at random, so that the full case results can be extrapolated, 
# depending on their POC-CC result (the number of POC-T positives is very small and as such hardly 
# influences the sampling probabilities). 

tab <- thedata%>%group_by(Group, pocc, fullcasec)%>%summarise(N = n())%>%
  pivot_wider(names_from = "fullcasec", values_from = "N", names_prefix = "fullc")%>%
  mutate(pocc = ifelse(pocc==0, "-",  "+"),
         All = fullc0 + fullc1,
         Complete = fullc1,
         Prop = round(100*Complete/All,1))%>%
  dplyr::select(-fullc0, -fullc1)

## Blue (cohort 3) ####

allcombos <- expand.grid(pocc = c(1,0),
                         serumAg = c(1,0),
                         `rT24H-EITB` = c(1,0))%>%arrange(desc(pocc),
                                                          desc(serumAg),
                                                          desc(`rT24H-EITB`))

numbersdf <- left_join(allcombos,
                       thedata%>%filter(Group == "Blue" & fullcasec==1)%>%
                         group_by(pocc, serumAg, `rT24H-EITB`)%>%summarise(n = n()))%>%
  mutate( n = ifelse(is.na(n), 0, n))

numbers <- numbersdf%>%pull(n)

#Specifiy your models as a function
model <- function()
{
  
  PsampP <- 0.842
  PsampN <- 0.061
  
  r[1:8] ~ dmulti(pp[1:8], n)
  ## p[1] = p(111); p[8] = p(000); pr = true prevalence; a_ijk = sigma; b_ijk = sigma^prime
  
  p[1] <- ( Tau[1]*Tau[2]*Tau[4]*Tau[8] + (1-Tau[1])*(1-Tau[3])*(1-Tau[7])*(1-Tau[15]) )*PsampP             #111
  
  p[2] <- ( Tau[1]*Tau[2]*Tau[4]*(1-Tau[8]) + (1-Tau[1])*(1-Tau[3])*(1-Tau[7])*Tau[15] )*PsampP             #110
  
  p[3] <- ( Tau[1]*Tau[2]*(1-Tau[4])*Tau[9]  + (1-Tau[1])*(1-Tau[3])*(Tau[7])*(1-Tau[14]) )*PsampP          #101
  
  p[4] <- ( Tau[1]*Tau[2]*(1-Tau[4])*(1-Tau[9]) + (1-Tau[1])*(1-Tau[3])*(Tau[7])*(Tau[14]) )*PsampP         #100
  
  p[5] <- ( Tau[1]*(1-Tau[2])*Tau[5]*Tau[10] + (1-Tau[1])*Tau[3]*(1-Tau[6])*(1-Tau[13]) ) *PsampN         #011
  
  p[6] <- ( Tau[1]*(1-Tau[2])*Tau[5]*(1-Tau[10]) + (1-Tau[1])*Tau[3]*(1-Tau[6])*Tau[13] )*PsampN       #010
  
  p[7] <- ( Tau[1]*(1-Tau[2])*(1-Tau[5])*Tau[11] + (1-Tau[1])*Tau[3]*Tau[6]*(1-Tau[12])   )*PsampN      #001
  
  p[8] <- ( Tau[1]*(1-Tau[2])*(1-Tau[5])*(1-Tau[11]) + (1-Tau[1])*Tau[3]*Tau[6]*(Tau[12]) )*PsampN     #000
  
  ptot <- p[1] + p[2] +p[3] + p[4] +  p[5] + p[6] +p[7] + p[8]
  
  pp[1] <- p[1]/ptot
  pp[2] <- p[2]/ptot
  pp[3] <- p[3]/ptot
  pp[4] <- p[4]/ptot
  pp[5] <- p[5]/ptot
  pp[6] <- p[6]/ptot
  pp[7] <- p[7]/ptot
  pp[8] <- p[8]/ptot
  
  pr <- Tau[1]
  
  Tau[1] ~ dunif(0.00,0.3)        #prev
  Tau[2] ~ dunif(0.02, 0.95)       # se TesT 1
  Tau[3] ~ dunif(0.8, 1)       # sp TesT 1
  Tau[4] ~ dunif(0.05, 0.95)
  Tau[5] ~ dunif(0.05, 0.95)
  Tau[6] ~ dunif(0.85, 1)
  Tau[7] ~ dunif(0.85, 1)
  Tau[8] ~ dunif(0.1, 0.8)    
  Tau[9] ~ dunif(0.1, 0.8)
  Tau[10] ~ dunif(0.1, 0.8)
  Tau[11] ~ dunif(0.1, 0.8)
  Tau[12] ~ dunif(0.8 , 1)
  Tau[13] ~ dunif(0.8 , 1)
  Tau[14] ~ dunif(0.8 , 1)
  Tau[15] ~ dunif(0.8 , 1)
  
  se[1] <- Tau[2]
  se[2] <- Tau[2]*Tau[4] + (1-Tau[2])*Tau[5]
  se[3] <- Tau[2]*(Tau[4]*Tau[8] + (1-Tau[4])*Tau[9]) + (1-Tau[2])*( (Tau[5]*Tau[10]) + (1-Tau[5])*Tau[11])
  sp[1] <- Tau[3]
  sp[2] <- Tau[3]*Tau[6] + (1-Tau[3])*Tau[7]
  sp[3] <- Tau[3]*( (Tau[6]*Tau[12]) + (1-Tau[6])*Tau[13] ) + (1-Tau[3])*( (Tau[7]*Tau[14]) + (1-Tau[7])*Tau[15] )
  
  ppv[1] <- Tau[1]*se[1]/(Tau[1]*se[1] + (1-Tau[1])*(1-sp[1]) )
  ppv[2] <- Tau[1]*se[2]/(Tau[1]*se[2] + (1-Tau[1])*(1-sp[2]) )
  ppv[3] <- Tau[1]*se[3]/(Tau[1]*se[3] + (1-Tau[1])*(1-sp[3]) )
  
  npv[1] <- (1-Tau[1])*sp[1] / ( (1-Tau[1])*sp[1] + Tau[1]*(1-se[1])  )
  npv[2] <- (1-Tau[1])*sp[2] / ( (1-Tau[1])*sp[2] + Tau[1]*(1-se[2])  )
  npv[3] <- (1-Tau[1])*sp[3] / ( (1-Tau[1])*sp[3] + Tau[1]*(1-se[3])  )
  
  r2[1:8] ~ dmulti(pp[1:8],n)
  
  for ( i in 1:8)
  {
    d[i] <- r[i]*log(max(r[i],1)/(pp[i]*n))
    d2[i] <- r2[i]*log(max(r2[i],1)/(pp[i]*n))
  }
  bayesp <- step(sum(d[]) - sum(d2[]))
}

model.file <- file.path(tempdir(), "model.txt") 
write.model(model, model.file)

#Provide data based on cross-classified results
data <- list(r = numbers, n = sum(numbers))

#parameters to be estimated.
params  <- c("pp","Tau","pr","se","sp","npv","ppv", "bayesp")

out.bugs <- bugs(data, inits=NULL, params, model.file, codaPkg=FALSE,n.iter=Nbugs,debug=FALSE, DIC = TRUE)

out.coda <- as.mcmc.list(out.bugs) 

out <- summary(out.coda, q=c(0.025, 0.975)) 

outsumm <- left_join(as.data.frame(out$statistics)%>%rownames_to_column("vars"),
                     as.data.frame(out$quantiles)%>%rownames_to_column("vars") )

info <- outsumm%>%filter(! ( grepl("pp\\[",vars) |(grepl("Tau", vars))  ) )%>%
  mutate(Doc = "CC_III_Final",
         Group = "Blue",
         Analysis = "Selected Tests",
         Model = "Z_Based_Priors")

pp <- outsumm%>%filter( grepl("pp\\[", vars))%>%mutate(ord = str_replace(vars,"pp\\[",""))%>%
  mutate(ord = str_replace(ord, "\\]",""))%>%
  mutate(ord = as.numeric(ord))%>%
  arrange(ord)%>%pull(Mean)

pDmulti <- outsumm%>%filter(vars == "deviance")%>%pull(Mean) + 2*(lgamma(sum(numbers)+1)-sum(lgamma(numbers+1)) + sum(numbers*log(pp)))

Tau <- outsumm%>%filter( grepl("Tau", vars))%>%mutate(ord = str_replace(vars,"Tau\\[",""))%>%
  mutate(ord = str_replace(ord, "\\]",""))%>%
  mutate(ord = as.numeric(ord))%>%
  arrange(ord)%>%pull(Mean)

PsampP <- 0.842
PsampN <- 0.061

p <- rep(NA,8)

p[1] <- ( Tau[1]*Tau[2]*Tau[4]*Tau[8] + (1-Tau[1])*(1-Tau[3])*(1-Tau[7])*(1-Tau[15]) )*PsampP             #111

p[2] <- ( Tau[1]*Tau[2]*Tau[4]*(1-Tau[8]) + (1-Tau[1])*(1-Tau[3])*(1-Tau[7])*Tau[15] )*PsampP             #110

p[3] <- ( Tau[1]*Tau[2]*(1-Tau[4])*Tau[9]  + (1-Tau[1])*(1-Tau[3])*(Tau[7])*(1-Tau[14]) )*PsampP          #101

p[4] <- ( Tau[1]*Tau[2]*(1-Tau[4])*(1-Tau[9]) + (1-Tau[1])*(1-Tau[3])*(Tau[7])*(Tau[14]) )*PsampP         #100

p[5] <- ( Tau[1]*(1-Tau[2])*Tau[5]*Tau[10] + (1-Tau[1])*Tau[3]*(1-Tau[6])*(1-Tau[13]) ) *PsampN        #011

p[6] <- ( Tau[1]*(1-Tau[2])*Tau[5]*(1-Tau[10]) + (1-Tau[1])*Tau[3]*(1-Tau[6])*Tau[13] )*PsampN       #010

p[7] <- ( Tau[1]*(1-Tau[2])*(1-Tau[5])*Tau[11] + (1-Tau[1])*Tau[3]*Tau[6]*(1-Tau[12])   )*PsampN     #001

p[8] <- ( Tau[1]*(1-Tau[2])*(1-Tau[5])*(1-Tau[11]) + (1-Tau[1])*Tau[3]*Tau[6]*(Tau[12]) )*PsampN      #000

ptot <- p[1] + p[2] +p[3] + p[4] +  p[5] + p[6] +p[7] + p[8]

pp[1] <- p[1]/ptot
pp[2] <- p[2]/ptot
pp[3] <- p[3]/ptot
pp[4] <- p[4]/ptot
pp[5] <- p[5]/ptot
pp[6] <- p[6]/ptot
pp[7] <- p[7]/ptot
pp[8] <- p[8]/ptot

pDnodes <- outsumm%>%filter(vars == "deviance")%>%pull(Mean) + 2*(lgamma(sum(numbers)+1)-sum(lgamma(numbers+1)) + sum(numbers*log(pp)))

pDnodes
pDmulti

densityplot(out.coda)
gelman.plot(out.coda)

## Pink (cohort 1) ####

allcombos <- expand.grid(pocc = c(1,0),
                         serumAg = c(1,0),
                         `rT24H-EITB` = c(1,0))%>%arrange(desc(pocc),
                                                          desc(serumAg),
                                                          desc(`rT24H-EITB`))

numbersdf <- left_join(allcombos,
                       thedata%>%filter(Group == "Pink" & fullcasec==1)%>%
                         group_by(pocc, serumAg, `rT24H-EITB`)%>%summarise(n = n()))%>%
  mutate( n = ifelse(is.na(n), 0, n))

numbers <- numbersdf%>%pull(n)

#Specifiy your models as a function
model <- function()
{
  
  PsampP <- 0.912
  PsampN <- 0.066
  
  r[1:8] ~ dmulti(pp[1:8], n)
  
  p[1] <- ( Tau[1]*Tau[2]*Tau[4]*Tau[8] + (1-Tau[1])*(1-Tau[3])*(1-Tau[7])*(1-Tau[15]) )*PsampP             #111
  
  p[2] <- ( Tau[1]*Tau[2]*Tau[4]*(1-Tau[8]) + (1-Tau[1])*(1-Tau[3])*(1-Tau[7])*Tau[15] )*PsampP             #110
  
  p[3] <- ( Tau[1]*Tau[2]*(1-Tau[4])*Tau[9]  + (1-Tau[1])*(1-Tau[3])*(Tau[7])*(1-Tau[14]) )*PsampP          #101
  
  p[4] <- ( Tau[1]*Tau[2]*(1-Tau[4])*(1-Tau[9]) + (1-Tau[1])*(1-Tau[3])*(Tau[7])*(Tau[14]) )*PsampP         #100
  
  p[5] <- ( Tau[1]*(1-Tau[2])*Tau[5]*Tau[10] + (1-Tau[1])*Tau[3]*(1-Tau[6])*(1-Tau[13]) ) *PsampN         #011
  
  p[6] <- ( Tau[1]*(1-Tau[2])*Tau[5]*(1-Tau[10]) + (1-Tau[1])*Tau[3]*(1-Tau[6])*Tau[13] )*PsampN       #010
  
  p[7] <- ( Tau[1]*(1-Tau[2])*(1-Tau[5])*Tau[11] + (1-Tau[1])*Tau[3]*Tau[6]*(1-Tau[12])   )*PsampN      #001
  
  p[8] <- ( Tau[1]*(1-Tau[2])*(1-Tau[5])*(1-Tau[11]) + (1-Tau[1])*Tau[3]*Tau[6]*(Tau[12]) )*PsampN     #000
  
  ptot <- p[1] + p[2] +p[3] + p[4] +  p[5] + p[6] +p[7] + p[8]
  
  pp[1] <- p[1]/ptot
  pp[2] <- p[2]/ptot
  pp[3] <- p[3]/ptot
  pp[4] <- p[4]/ptot
  pp[5] <- p[5]/ptot
  pp[6] <- p[6]/ptot
  pp[7] <- p[7]/ptot
  pp[8] <- p[8]/ptot
  
  pr <- Tau[1]
  
  Tau[1] ~ dunif(0.05,0.5)        #prev
  Tau[2] ~ dunif(0.02, 1)       # se TesT 1
  Tau[3] ~ dunif(0.8, 1)       # sp TesT 1
  Tau[4] ~ dunif(0.05, 1)
  Tau[5] ~ dunif(0.05, 1)
  Tau[6] ~ dunif(0.85, 1)
  Tau[7] ~ dunif(0.85, 1)
  Tau[8] ~ dunif(0.1,1)    
  Tau[9] ~ dunif(0.1, 1)
  Tau[10] ~ dunif(0.1, 1)
  Tau[11] ~ dunif(0.1, 1)
  Tau[12] ~ dunif(0.8 , 1)
  Tau[13] ~ dunif(0.8 , 1)
  Tau[14] ~ dunif(0.8 , 1)
  Tau[15] ~ dunif(0.8 , 1)
  
  se[1] <- Tau[2]
  se[2] <- Tau[2]*Tau[4] + (1-Tau[2])*Tau[5]
  se[3] <- Tau[2]*(Tau[4]*Tau[8] + (1-Tau[4])*Tau[9]) + (1-Tau[2])*( (Tau[5]*Tau[10]) + (1-Tau[5])*Tau[11])
  sp[1] <- Tau[3]
  sp[2] <- Tau[3]*Tau[6] + (1-Tau[3])*Tau[7]
  sp[3] <- Tau[3]*( (Tau[6]*Tau[12]) + (1-Tau[6])*Tau[13] ) + (1-Tau[3])*( (Tau[7]*Tau[14]) + (1-Tau[7])*Tau[15] )
  
  ppv[1] <- Tau[1]*se[1]/(Tau[1]*se[1] + (1-Tau[1])*(1-sp[1]) )
  ppv[2] <- Tau[1]*se[2]/(Tau[1]*se[2] + (1-Tau[1])*(1-sp[2]) )
  ppv[3] <- Tau[1]*se[3]/(Tau[1]*se[3] + (1-Tau[1])*(1-sp[3]) )
  
  npv[1] <- (1-Tau[1])*sp[1] / ( (1-Tau[1])*sp[1] + Tau[1]*(1-se[1])  )
  npv[2] <- (1-Tau[1])*sp[2] / ( (1-Tau[1])*sp[2] + Tau[1]*(1-se[2])  )
  npv[3] <- (1-Tau[1])*sp[3] / ( (1-Tau[1])*sp[3] + Tau[1]*(1-se[3])  )
  
  r2[1:8] ~ dmulti(pp[1:8],n)
  
  for ( i in 1:8)
  {
    d[i] <- r[i]*log(max(r[i],1)/(pp[i]*n))
    d2[i] <- r2[i]*log(max(r2[i],1)/(pp[i]*n))
  }
  bayesp <- step(sum(d[]) - sum(d2[]))
}

model.file <- file.path(tempdir(), "model.txt") 
write.model(model, model.file)

#Provide data based on cross-classified results
data <- list(r = numbers, n = sum(numbers))

#parameters to be estimated.
params  <- c("pp","Tau","pr","se","sp","npv","ppv", "bayesp")

out.bugs <- bugs(data, inits=NULL, params, model.file, codaPkg=FALSE,n.iter=Nbugs,debug=FALSE, DIC = TRUE)

out.coda <- as.mcmc.list(out.bugs) 

out <- summary(out.coda, q=c(0.025, 0.975)) 

outsumm <- left_join(as.data.frame(out$statistics)%>%rownames_to_column("vars"),
                     as.data.frame(out$quantiles)%>%rownames_to_column("vars") )

info <- info%>%bind_rows(
  outsumm%>%filter(! ( grepl("pp\\[",vars) |(grepl("Tau", vars))  ) )%>%
    mutate(Doc = "CC_III_Final",
           Group = "Pink",
           Analysis = "Selected tests",
           Model = "Z_Based_Priors")
)

pp <- outsumm%>%filter( grepl("pp\\[", vars))%>%mutate(ord = str_replace(vars,"pp\\[",""))%>%
  mutate(ord = str_replace(ord, "\\]",""))%>%
  mutate(ord = as.numeric(ord))%>%
  arrange(ord)%>%pull(Mean)

pDmulti <- outsumm%>%filter(vars == "deviance")%>%pull(Mean) + 2*(lgamma(sum(numbers)+1)-sum(lgamma(numbers+1)) + sum(numbers*log(pp)))

Tau <- outsumm%>%filter( grepl("Tau", vars))%>%mutate(ord = str_replace(vars,"Tau\\[",""))%>%
  mutate(ord = str_replace(ord, "\\]",""))%>%
  mutate(ord = as.numeric(ord))%>%
  arrange(ord)%>%pull(Mean)

PsampP <- 0.912
PsampN <- 0.066

p <- rep(NA,8)

p[1] <- ( Tau[1]*Tau[2]*Tau[4]*Tau[8] + (1-Tau[1])*(1-Tau[3])*(1-Tau[7])*(1-Tau[15]) )*PsampP             #111

p[2] <- ( Tau[1]*Tau[2]*Tau[4]*(1-Tau[8]) + (1-Tau[1])*(1-Tau[3])*(1-Tau[7])*Tau[15] )*PsampP             #110

p[3] <- ( Tau[1]*Tau[2]*(1-Tau[4])*Tau[9]  + (1-Tau[1])*(1-Tau[3])*(Tau[7])*(1-Tau[14]) )*PsampP          #101

p[4] <- ( Tau[1]*Tau[2]*(1-Tau[4])*(1-Tau[9]) + (1-Tau[1])*(1-Tau[3])*(Tau[7])*(Tau[14]) )*PsampP         #100

p[5] <- ( Tau[1]*(1-Tau[2])*Tau[5]*Tau[10] + (1-Tau[1])*Tau[3]*(1-Tau[6])*(1-Tau[13]) ) *PsampN        #011

p[6] <- ( Tau[1]*(1-Tau[2])*Tau[5]*(1-Tau[10]) + (1-Tau[1])*Tau[3]*(1-Tau[6])*Tau[13] )*PsampN       #010

p[7] <- ( Tau[1]*(1-Tau[2])*(1-Tau[5])*Tau[11] + (1-Tau[1])*Tau[3]*Tau[6]*(1-Tau[12])   )*PsampN     #001

p[8] <- ( Tau[1]*(1-Tau[2])*(1-Tau[5])*(1-Tau[11]) + (1-Tau[1])*Tau[3]*Tau[6]*(Tau[12]) )*PsampN      #000

ptot <- p[1] + p[2] +p[3] + p[4] +  p[5] + p[6] +p[7] + p[8]

pp[1] <- p[1]/ptot
pp[2] <- p[2]/ptot
pp[3] <- p[3]/ptot
pp[4] <- p[4]/ptot
pp[5] <- p[5]/ptot
pp[6] <- p[6]/ptot
pp[7] <- p[7]/ptot
pp[8] <- p[8]/ptot

pDnodes <- outsumm%>%filter(vars == "deviance")%>%pull(Mean) + 2*(lgamma(sum(numbers)+1)-sum(lgamma(numbers+1)) + sum(numbers*log(pp)))
pDnodes
pDmulti

#Density plots
densityplot(out.coda)
gelman.plot(out.coda)

## Yellow (cohort 2) ####

allcombos <- expand.grid(pocc = c(1,0),
                         serumAg = c(1,0),
                         `rT24H-EITB` = c(1,0))%>%arrange(desc(pocc),
                                                          desc(serumAg),
                                                          desc(`rT24H-EITB`))

numbersdf <- left_join(allcombos,
                       thedata%>%filter(Group == "Yellow" & fullcasec==1)%>%
                         group_by(pocc, serumAg, `rT24H-EITB`)%>%summarise(n = n()))%>%
  mutate( n = ifelse(is.na(n), 0, n))

numbers <- numbersdf%>%pull(n)

#Specifiy your models as a function
model <- function()
{
  
  PsampP <- 0.732
  PsampN <- 0.057
  
  r[1:8] ~ dmulti(pp[1:8], n)
  ## p[1] = p(111); p[8] = p(000); pr = true prevalence; a_ijk = sigma; b_ijk = sigma^prime
  
  p[1] <- ( Tau[1]*Tau[2]*Tau[4]*Tau[8] + (1-Tau[1])*(1-Tau[3])*(1-Tau[7])*(1-Tau[15]) )*PsampP             #111
  
  p[2] <- ( Tau[1]*Tau[2]*Tau[4]*(1-Tau[8]) + (1-Tau[1])*(1-Tau[3])*(1-Tau[7])*Tau[15] )*PsampP             #110
  
  p[3] <- ( Tau[1]*Tau[2]*(1-Tau[4])*Tau[9]  + (1-Tau[1])*(1-Tau[3])*(Tau[7])*(1-Tau[14]) )*PsampP          #101
  
  p[4] <- ( Tau[1]*Tau[2]*(1-Tau[4])*(1-Tau[9]) + (1-Tau[1])*(1-Tau[3])*(Tau[7])*(Tau[14]) )*PsampP         #100
  
  p[5] <- ( Tau[1]*(1-Tau[2])*Tau[5]*Tau[10] + (1-Tau[1])*Tau[3]*(1-Tau[6])*(1-Tau[13]) ) *PsampN         #011
  
  p[6] <- ( Tau[1]*(1-Tau[2])*Tau[5]*(1-Tau[10]) + (1-Tau[1])*Tau[3]*(1-Tau[6])*Tau[13] )*PsampN       #010
  
  p[7] <- ( Tau[1]*(1-Tau[2])*(1-Tau[5])*Tau[11] + (1-Tau[1])*Tau[3]*Tau[6]*(1-Tau[12])   )*PsampN      #001
  
  p[8] <- ( Tau[1]*(1-Tau[2])*(1-Tau[5])*(1-Tau[11]) + (1-Tau[1])*Tau[3]*Tau[6]*(Tau[12]) )*PsampN     #000
  
  
  ptot <- p[1] + p[2] +p[3] + p[4] +  p[5] + p[6] +p[7] + p[8]
  
  pp[1] <- p[1]/ptot
  pp[2] <- p[2]/ptot
  pp[3] <- p[3]/ptot
  pp[4] <- p[4]/ptot
  pp[5] <- p[5]/ptot
  pp[6] <- p[6]/ptot
  pp[7] <- p[7]/ptot
  pp[8] <- p[8]/ptot
  
  
  pr <- Tau[1]
  
  Tau[1] ~ dunif(0.00,0.3)        #prev
  Tau[2] ~ dunif(0.02, 0.95)       # se TesT 1
  Tau[3] ~ dunif(0.8, 1)       # sp TesT 1
  Tau[4] ~ dunif(0.05, 0.95)
  Tau[5] ~ dunif(0.05, 0.95)
  Tau[6] ~ dunif(0.85, 1)
  Tau[7] ~ dunif(0.85, 1)
  Tau[8] ~ dunif(0.1, 0.8)    
  Tau[9] ~ dunif(0.1, 0.8)
  Tau[10] ~ dunif(0.1, 0.8)
  Tau[11] ~ dunif(0.1, 0.8)
  Tau[12] ~ dunif(0.8 , 1)
  Tau[13] ~ dunif(0.8 , 1)
  Tau[14] ~ dunif(0.8 , 1)
  Tau[15] ~ dunif(0.8 , 1)
  
  se[1] <- Tau[2]
  se[2] <- Tau[2]*Tau[4] + (1-Tau[2])*Tau[5]
  se[3] <- Tau[2]*(Tau[4]*Tau[8] + (1-Tau[4])*Tau[9]) + (1-Tau[2])*( (Tau[5]*Tau[10]) + (1-Tau[5])*Tau[11])
  sp[1] <- Tau[3]
  sp[2] <- Tau[3]*Tau[6] + (1-Tau[3])*Tau[7]
  sp[3] <- Tau[3]*( (Tau[6]*Tau[12]) + (1-Tau[6])*Tau[13] ) + (1-Tau[3])*( (Tau[7]*Tau[14]) + (1-Tau[7])*Tau[15] )
  
  
  ppv[1] <- Tau[1]*se[1]/(Tau[1]*se[1] + (1-Tau[1])*(1-sp[1]) )
  ppv[2] <- Tau[1]*se[2]/(Tau[1]*se[2] + (1-Tau[1])*(1-sp[2]) )
  ppv[3] <- Tau[1]*se[3]/(Tau[1]*se[3] + (1-Tau[1])*(1-sp[3]) )
  
  npv[1] <- (1-Tau[1])*sp[1] / ( (1-Tau[1])*sp[1] + Tau[1]*(1-se[1])  )
  npv[2] <- (1-Tau[1])*sp[2] / ( (1-Tau[1])*sp[2] + Tau[1]*(1-se[2])  )
  npv[3] <- (1-Tau[1])*sp[3] / ( (1-Tau[1])*sp[3] + Tau[1]*(1-se[3])  )
  
  r2[1:8] ~ dmulti(pp[1:8],n)
  
  for ( i in 1:8)
  {
    d[i] <- r[i]*log(max(r[i],1)/(pp[i]*n))
    d2[i] <- r2[i]*log(max(r2[i],1)/(pp[i]*n))
  }
  bayesp <- step(sum(d[]) - sum(d2[]))
}

model.file <- file.path(tempdir(), "model.txt") 
write.model(model, model.file)

#Provide data based on cross-classified results
data <- list(r = numbers, n = sum(numbers))

#parameters to be estimated.
params  <- c("pp","Tau","pr","se","sp","npv","ppv", "bayesp")

out.bugs <- bugs(data, inits=NULL, params, model.file, codaPkg=FALSE,n.iter=Nbugs,debug=FALSE, DIC = TRUE)
out.coda <- as.mcmc.list(out.bugs) 

out <- summary(out.coda, q=c(0.025, 0.975)) 

outsumm <- left_join(as.data.frame(out$statistics)%>%rownames_to_column("vars"),
                     as.data.frame(out$quantiles)%>%rownames_to_column("vars") )

info <- info%>%bind_rows(
  outsumm%>%filter(! ( grepl("pp\\[",vars) |(grepl("Tau", vars))  ) )%>%
    mutate(Doc = "CC_III_Final",
           Group = "Yellow",
           Analysis = "Selected tests",
           Model = "Z_Based_Priors")
)

pp <- outsumm%>%filter( grepl("pp\\[", vars))%>%mutate(ord = str_replace(vars,"pp\\[",""))%>%
  mutate(ord = str_replace(ord, "\\]",""))%>%
  mutate(ord = as.numeric(ord))%>%
  arrange(ord)%>%pull(Mean)

pDmulti <- outsumm%>%filter(vars == "deviance")%>%pull(Mean) + 2*(lgamma(sum(numbers)+1)-sum(lgamma(numbers+1)) + sum(numbers*log(pp)))

Tau <- outsumm%>%filter( grepl("Tau", vars))%>%mutate(ord = str_replace(vars,"Tau\\[",""))%>%
  mutate(ord = str_replace(ord, "\\]",""))%>%
  mutate(ord = as.numeric(ord))%>%
  arrange(ord)%>%pull(Mean)

PsampP <- 0.732
PsampN <- 0.057

p <- rep(NA,8)

p[1] <- ( Tau[1]*Tau[2]*Tau[4]*Tau[8] + (1-Tau[1])*(1-Tau[3])*(1-Tau[7])*(1-Tau[15]) )*PsampP             #111

p[2] <- ( Tau[1]*Tau[2]*Tau[4]*(1-Tau[8]) + (1-Tau[1])*(1-Tau[3])*(1-Tau[7])*Tau[15] )*PsampP             #110

p[3] <- ( Tau[1]*Tau[2]*(1-Tau[4])*Tau[9]  + (1-Tau[1])*(1-Tau[3])*(Tau[7])*(1-Tau[14]) )*PsampP          #101

p[4] <- ( Tau[1]*Tau[2]*(1-Tau[4])*(1-Tau[9]) + (1-Tau[1])*(1-Tau[3])*(Tau[7])*(Tau[14]) )*PsampP         #100

p[5] <- ( Tau[1]*(1-Tau[2])*Tau[5]*Tau[10] + (1-Tau[1])*Tau[3]*(1-Tau[6])*(1-Tau[13]) ) *PsampN        #011

p[6] <- ( Tau[1]*(1-Tau[2])*Tau[5]*(1-Tau[10]) + (1-Tau[1])*Tau[3]*(1-Tau[6])*Tau[13] )*PsampN       #010

p[7] <- ( Tau[1]*(1-Tau[2])*(1-Tau[5])*Tau[11] + (1-Tau[1])*Tau[3]*Tau[6]*(1-Tau[12])   )*PsampN     #001

p[8] <- ( Tau[1]*(1-Tau[2])*(1-Tau[5])*(1-Tau[11]) + (1-Tau[1])*Tau[3]*Tau[6]*(Tau[12]) )*PsampN      #000

ptot <- p[1] + p[2] +p[3] + p[4] +  p[5] + p[6] +p[7] + p[8]

pp[1] <- p[1]/ptot
pp[2] <- p[2]/ptot
pp[3] <- p[3]/ptot
pp[4] <- p[4]/ptot
pp[5] <- p[5]/ptot
pp[6] <- p[6]/ptot
pp[7] <- p[7]/ptot
pp[8] <- p[8]/ptot

pDnodes <- outsumm%>%filter(vars == "deviance")%>%pull(Mean) + 2*(lgamma(sum(numbers)+1)-sum(lgamma(numbers+1)) + sum(numbers*log(pp)))

pDnodes
pDmulti

#Density plots
densityplot(out.coda)
gelman.diag(out.coda)
gelman.plot(out.coda)

#### Taeniosis ####

priordf <- data.frame(
  Test = c("Prevalence","POC-T - sens", "POC-T - spec","rESS33 - sens", "rESS33 - spec", "mPCR - sens", "mPCR-spec","coproAg - sens", "coproAg - spec" ),
  LL = c(0.00, 0.01, 0.95,0.1, 0.5, 0.1, 0.95, 0.15, 0.3 ),
  UL = c(0.05, 0.95, 1,0.95, 0.99, 0.85, 1, 0.99, 0.99 ))

tab <- thedata%>%group_by(Group, poct, pocc, fullcaset)%>%summarise(N = n())%>%
  pivot_wider(names_from = "fullcaset", values_from = "N", names_prefix = "fullt")%>%
  mutate(poct = ifelse(poct==0, "-",  "+"),
         pocc = ifelse(pocc==0, "-",  "+"),
         All = ifnazero(fullt0) + ifnazero(fullt1),
         Complete = ifnazero(fullt1),
         Prop = round(100*Complete/All))%>%
  dplyr::select(-fullt0, -fullt1)

allcombos <- expand.grid(poct = c(1,0),
                         pocc = c(1,0),
                         `rES33-EITB` = c(1,0),
                         `mPCR-Tsol` = c(1,0),
                         coproAg = c(1,0))%>%arrange(desc(poct),
                                                     desc(pocc),
                                                     desc(`rES33-EITB`),
                                                     desc(`mPCR-Tsol`),
                                                     desc(coproAg))

numbersdf <- left_join(allcombos,
                       thedata%>%filter(fullcaset == 1)%>%group_by(poct, pocc, `rES33-EITB`, `mPCR-Tsol`, coproAg)%>%summarise(n = n()))%>%
  mutate( n = ifelse(is.na(n), 0, n))

numbers <- numbersdf%>%pull(n)

#Specifiy your models as a function
model <- function()
{
  
  PsampPP <- 1
  PsampPN <- 0.822 
  PsampNP <- 0.833
  PsampNN <- 0.052
  
  r[1:32] ~ dmulti(pp[1:32], n)
  
  p[1]  <- (Tau[1]*Tau[2]*    Tau[4]*Tau[8]*Tau[16]*Tau[32] + (1-Tau[1])*(1-Tau[3])*(1-Tau[7])*(1-Tau[15])*(1-Tau[31])*(1-Tau[63]) )*PsampPP            #11111    POC ++
  p[2]  <- (Tau[1]*Tau[2]*    Tau[4]*Tau[8]*Tau[16]*(1-Tau[32]) + (1-Tau[1])*(1-Tau[3])*(1-Tau[7])*(1-Tau[15])*(1-Tau[31])*Tau[63] )*PsampPP            #11110    POC ++
  p[3]  <- (Tau[1]*Tau[2]*    Tau[4]*Tau[8]*(1-Tau[16])*Tau[33] + (1-Tau[1])*(1-Tau[3])*(1-Tau[7])*(1-Tau[15])*Tau[31]*(1-Tau[62]))*PsampPP             #11101    POC ++ 
  p[4]  <- (Tau[1]*Tau[2]*    Tau[4]*Tau[8]*(1-Tau[16])*(1-Tau[33]) + (1-Tau[1])*(1-Tau[3])*(1-Tau[7])*(1-Tau[15])*Tau[31]*Tau[62])*PsampPP             #11100    POC ++
  p[5]  <- (Tau[1]*Tau[2]*    Tau[4]*(1-Tau[8])*Tau[17]*Tau[34] + (1-Tau[1])*(1-Tau[3])*(1-Tau[7])*Tau[15]*(1-Tau[30])*(1-Tau[61]))*PsampPP             #11011    POC ++
  p[6]  <- (Tau[1]*Tau[2]*    Tau[4]*(1-Tau[8])*Tau[17]*(1-Tau[34]) + (1-Tau[1])*(1-Tau[3])*(1-Tau[7])*Tau[15]*(1-Tau[30])*Tau[61])*PsampPP             #11010    POC ++
  p[7]  <- (Tau[1]*Tau[2]*    Tau[4]*(1-Tau[8])*(1-Tau[17])*Tau[35] + (1-Tau[1])*(1-Tau[3])*(1-Tau[7])*Tau[15]*Tau[30]*(1-Tau[60]))*PsampPP             #11001    POC ++
  p[8]  <- (Tau[1]*Tau[2]*    Tau[4]*(1-Tau[8])*(1-Tau[17])*(1-Tau[35]) + (1-Tau[1])*(1-Tau[3])*(1-Tau[7])*Tau[15]*Tau[30]*Tau[60])*PsampPP             #11000    POC ++
  
  p[9]  <- (Tau[1]*Tau[2]* (1-Tau[4])*Tau[9]*Tau[18]*Tau[36] + (1-Tau[1])*(1-Tau[3])*Tau[7]*(1-Tau[14])*(1-Tau[29])*(1-Tau[59]))*PsampPN             #10111    POC +-
  p[10] <- (Tau[1]*Tau[2]* (1-Tau[4])*Tau[9]*Tau[18]*(1-Tau[36]) + (1-Tau[1])*(1-Tau[3])*Tau[7]*(1-Tau[14])*(1-Tau[29])*Tau[59])*PsampPN             #10110    POC +-
  p[11] <- (Tau[1]*Tau[2]* (1-Tau[4])*Tau[9]*(1-Tau[18])*Tau[37] + (1-Tau[1])*(1-Tau[3])*Tau[7]*(1-Tau[14])*Tau[29]*(1-Tau[58]))*PsampPN             #10101    POC +-  
  p[12] <- (Tau[1]*Tau[2]* (1-Tau[4])*Tau[9]*(1-Tau[18])*(1-Tau[37]) + (1-Tau[1])*(1-Tau[3])*Tau[7]*(1-Tau[14])*Tau[29]*Tau[58])*PsampPN             #10100    POC +-
  p[13] <- (Tau[1]*Tau[2]*(1-Tau[4])*(1-Tau[9])*Tau[19]*Tau[38] + (1-Tau[1])*(1-Tau[3])*Tau[7]*Tau[14]*(1-Tau[28])*(1-Tau[57]))*PsampPN             #10011    POC +-
  p[14] <- (Tau[1]*Tau[2]*(1-Tau[4])*(1-Tau[9])*Tau[19]*(1-Tau[38]) + (1-Tau[1])*(1-Tau[3])*Tau[7]*Tau[14]*(1-Tau[28])*Tau[57])*PsampPN             #10010    POC +-
  p[15] <- (Tau[1]*Tau[2]*(1-Tau[4])*(1-Tau[9])*(1-Tau[19])*Tau[39] + (1-Tau[1])*(1-Tau[3])*Tau[7]*Tau[14]*Tau[28]*(1-Tau[56]))*PsampPN             #10001    POC +-
  p[16] <- (Tau[1]*Tau[2]*(1-Tau[4])*(1-Tau[9])*(1-Tau[19])*(1-Tau[39]) + (1-Tau[1])*(1-Tau[3])*Tau[7]*Tau[14]*Tau[28]*Tau[56])*PsampPN             #10000    POC +-
  
  p[17] <- (Tau[1]*(1-Tau[2])*Tau[5]*Tau[10]*Tau[20]*Tau[40] + (1-Tau[1])*Tau[3]*(1-Tau[6])*(1-Tau[13])*(1-Tau[27])*(1-Tau[55]))*PsampNP            #01111    POC -+
  p[18] <- (Tau[1]*(1-Tau[2])*Tau[5]*Tau[10]*Tau[20]*(1-Tau[40]) + (1-Tau[1])*Tau[3]*(1-Tau[6])*(1-Tau[13])*(1-Tau[27])*Tau[55])*PsampNP            #01110    POC -+
  p[19] <- (Tau[1]*(1-Tau[2])*Tau[5]*Tau[10]*(1-Tau[20])*Tau[41] + (1-Tau[1])*Tau[3]*(1-Tau[6])*(1-Tau[13])*Tau[27]*(1-Tau[54]))*PsampNP           #01101    POC -+
  p[20] <- (Tau[1]*(1-Tau[2])*Tau[5]*Tau[10]*(1-Tau[20])*(1-Tau[41]) + (1-Tau[1])*Tau[3]*(1-Tau[6])*(1-Tau[13])*Tau[27]*Tau[54])*PsampNP           #01100    POC -+  
  p[21] <- (Tau[1]*(1-Tau[2])*Tau[5]*(1-Tau[10])*Tau[21]*Tau[42] + (1-Tau[1])*Tau[3]*(1-Tau[6])*Tau[13]*(1-Tau[26])*(1-Tau[53]))*PsampNP           #01011    POC -+
  p[22] <- (Tau[1]*(1-Tau[2])*Tau[5]*(1-Tau[10])*Tau[21]*(1-Tau[42]) + (1-Tau[1])*Tau[3]*(1-Tau[6])*Tau[13]*(1-Tau[26])*Tau[53])*PsampNP           #01010    POC -+
  p[23] <- (Tau[1]*(1-Tau[2])*Tau[5]*(1-Tau[10])*(1-Tau[21])*Tau[43] + (1-Tau[1])*Tau[3]*(1-Tau[6])*Tau[13]*Tau[26]*(1-Tau[52]))*PsampNP           #01001    POC -+
  p[24] <- (Tau[1]*(1-Tau[2])*Tau[5]*(1-Tau[10])*(1-Tau[21])*(1-Tau[43]) + (1-Tau[1])*Tau[3]*(1-Tau[6])*Tau[13]*Tau[26]*Tau[52])*PsampNP           #01000    POC -+
  
  p[25] <- (Tau[1]*(1-Tau[2])*(1-Tau[5])*Tau[11]*Tau[22]*Tau[44] + (1-Tau[1])*Tau[3]*Tau[6]*(1-Tau[12])*(1-Tau[25])*(1-Tau[51]))*PsampNN            #0011    POC --
  p[26] <- (Tau[1]*(1-Tau[2])*(1-Tau[5])*Tau[11]*Tau[22]*(1-Tau[44]) + (1-Tau[1])*Tau[3]*Tau[6]*(1-Tau[12])*(1-Tau[25])*Tau[51])*PsampNN            #0011    POC --
  p[27] <- (Tau[1]*(1-Tau[2])*(1-Tau[5])*Tau[11]*(1-Tau[22])*Tau[45] + (1-Tau[1])*Tau[3]*Tau[6]*(1-Tau[12])*Tau[25]*(1-Tau[50]))*PsampNN            #0010    POC --
  p[28] <- (Tau[1]*(1-Tau[2])*(1-Tau[5])*Tau[11]*(1-Tau[22])*(1-Tau[45]) + (1-Tau[1])*Tau[3]*Tau[6]*(1-Tau[12])*Tau[25]*Tau[50])*PsampNN            #0010    POC --
  p[29] <- (Tau[1]*(1-Tau[2])*(1-Tau[5])*(1-Tau[11])*Tau[23]*Tau[46] + (1-Tau[1])*Tau[3]*Tau[6]*Tau[12]*(1-Tau[24])*(1-Tau[49]))*PsampNN            #0001    POC --
  p[30] <- (Tau[1]*(1-Tau[2])*(1-Tau[5])*(1-Tau[11])*Tau[23]*(1-Tau[46]) + (1-Tau[1])*Tau[3]*Tau[6]*Tau[12]*(1-Tau[24])*Tau[49])*PsampNN            #0001    POC --
  p[31] <- (Tau[1]*(1-Tau[2])*(1-Tau[5])*(1-Tau[11])*(1-Tau[23])*Tau[47] + (1-Tau[1])*Tau[3]*Tau[6]*Tau[12]*Tau[24]*(1-Tau[48]))*PsampNN            #0000    POC --
  p[32] <- (Tau[1]*(1-Tau[2])*(1-Tau[5])*(1-Tau[11])*(1-Tau[23])*(1-Tau[47]) + (1-Tau[1])*Tau[3]*Tau[6]*Tau[12]*Tau[24]*Tau[48])*PsampNN            #0000    POC --
  
  ptot <- p[1] + p[2] +p[3] + p[4] +  p[5] + p[6] +p[7] + p[8] + p[9] + p[10] +p[11] + p[12] +  p[13] + p[14] +p[15] + p[16] +
    p[17] + p[18] +p[19] + p[20] +  p[21] + p[22] +p[23] + p[24] + p[25] + p[26] +p[27] + p[28] +  p[29] + p[30] +p[31] + p[32]
  
  pp[1] <- p[1]/ptot
  pp[2] <- p[2]/ptot
  pp[3] <- p[3]/ptot
  pp[4] <- p[4]/ptot
  pp[5] <- p[5]/ptot
  pp[6] <- p[6]/ptot
  pp[7] <- p[7]/ptot
  pp[8] <- p[8]/ptot
  pp[9] <- p[9]/ptot
  pp[10] <- p[10]/ptot
  pp[11] <- p[11]/ptot
  pp[12] <- p[12]/ptot
  pp[13] <- p[13]/ptot
  pp[14] <- p[14]/ptot
  pp[15] <- p[15]/ptot
  pp[16] <- p[16]/ptot
  pp[17] <- p[17]/ptot
  pp[18] <- p[18]/ptot
  pp[19] <- p[19]/ptot
  pp[20] <- p[20]/ptot
  pp[21] <- p[21]/ptot
  pp[22] <- p[22]/ptot
  pp[23] <- p[23]/ptot
  pp[24] <- p[24]/ptot
  pp[25] <- p[25]/ptot
  pp[26] <- p[26]/ptot
  pp[27] <- p[27]/ptot
  pp[28] <- p[28]/ptot
  pp[29] <- p[29]/ptot
  pp[30] <- p[30]/ptot
  pp[31] <- p[31]/ptot
  pp[32] <- p[32]/ptot  
  
  pr <- Tau[1]
  # Code:        D-TC    (Disease status - POC T outcome,  POC CC outcome)
  Tau[1] ~ dunif(0.0,0.05)        #prev    
  Tau[2] ~ dunif(0.01, 0.99)       # se POC T    1-
  Tau[3] ~ dunif(0.95, 1)       # sp POC T  0-
  Tau[4] ~ dunif(0, 1)      # se POC CC    1-1
  Tau[5] ~ dunif(0, 1)              #      1-0
  Tau[6] ~ dunif(0, 1)    # sp POC CC      0-0
  Tau[7] ~ dunif(0, 1)              #      0-1
  Tau[8] ~ dunif(0.1, 0.95)     # se  rES33     1-11
  Tau[9] ~ dunif(0.1, 0.95)              #      1-10
  Tau[10] ~ dunif(0.1, 0.95)             #      1-01
  Tau[11] ~ dunif(0.1, 0.95)             #      1-00
  Tau[12] ~ dunif(0.5, 0.99)  # sp rES33      0-00
  Tau[13] ~ dunif(0, 0.99)             #      0-01    # if POC CC positive, then rES33 more likely also positive
  Tau[14] ~ dunif(0.5, 0.99)           #      0-10
  Tau[15] ~ dunif(0 , 0.99)            #      0-11     # if POC CC positive, then rES33 more likely also positive (possibly also for D = 0)
  Tau[16] ~ dunif(0.1,0.85)     # se mPCR
  Tau[17] ~ dunif(0.1,0.85)
  Tau[18] ~ dunif(0.1,0.85)
  Tau[19] ~ dunif(0.1,0.85)
  Tau[20] ~ dunif(0.1,0.85)
  Tau[21] ~ dunif(0.1,0.85)
  Tau[22] ~ dunif(0.1,0.85)
  Tau[23] ~ dunif(0.1,0.85)
  Tau[24] ~ dunif(0.95,1)    # sp mPCR
  Tau[25] ~ dunif(0.95,1)
  Tau[26] ~ dunif(0.95,1)
  Tau[27] ~ dunif(0.95,1)
  Tau[28] ~ dunif(0.95,1)
  Tau[29] ~ dunif(0.95,1)
  Tau[30] ~ dunif(0.95,1)
  Tau[31] ~ dunif(0.95,1)
  Tau[32] ~ dunif(0.15,0.99)     # se copro
  Tau[33] ~ dunif(0.15,0.99)
  Tau[34] ~ dunif(0.15,0.99)
  Tau[35] ~ dunif(0.15,0.99)
  Tau[36] ~ dunif(0.15,0.99)
  Tau[37] ~ dunif(0.15,0.99)
  Tau[38] ~ dunif(0.15,0.99)
  Tau[39] ~ dunif(0.15,0.99)
  Tau[40] ~ dunif(0.15,0.99)     
  Tau[41] ~ dunif(0.15,0.99)
  Tau[42] ~ dunif(0.15,0.99)
  Tau[43] ~ dunif(0.15,0.99)
  Tau[44] ~ dunif(0.15,0.99)
  Tau[45] ~ dunif(0.15,0.99)
  Tau[46] ~ dunif(0.15,0.99)
  Tau[47] ~ dunif(0.15,0.99)
  Tau[48] ~ dunif(0.3,0.99)    # sp copro
  Tau[49] ~ dunif(0.3,0.99)
  Tau[50] ~ dunif(0.3,0.99)
  Tau[51] ~ dunif(0.3,0.99)
  Tau[52] ~ dunif(0.3,0.99)
  Tau[53] ~ dunif(0.3,0.99)
  Tau[54] ~ dunif(0.3,0.99)
  Tau[55] ~ dunif(0.3,0.99)
  Tau[56] ~ dunif(0.3,0.99)    
  Tau[57] ~ dunif(0.3,0.99)
  Tau[58] ~ dunif(0.3,0.99)
  Tau[59] ~ dunif(0.3,0.99)
  Tau[60] ~ dunif(0.3,0.99)
  Tau[61] ~ dunif(0.3,0.99)
  Tau[62] ~ dunif(0.3,0.99)
  Tau[63] ~ dunif(0.3,0.99)
  
  
  se[1] <- Tau[2]
  se[2] <- Tau[2]*Tau[4] + (1-Tau[2])*Tau[5]
  se[3] <- Tau[2]*( Tau[4]*Tau[8]  +  (1-Tau[4])*Tau[9])   +   (1-Tau[2])*( (Tau[5]*Tau[10]) + (1-Tau[5])*Tau[11])
  se[4] <- Tau[2]*( Tau[4]*( Tau[8]*Tau[16] + (1-Tau[8])*Tau[17] ) + (1-Tau[4])*( Tau[9]*Tau[18] + (1-Tau[9])*Tau[19]) )+(1-Tau[2])*( Tau[5]*( Tau[10]*Tau[20] + (1-Tau[10])*Tau[21] ) + (1-Tau[5])*( Tau[11]*Tau[22] + (1-Tau[11])*Tau[23]) )
  
  
  sefivea <- Tau[2]*( Tau[4]*( Tau[8]*(Tau[16]*Tau[32] + (1-Tau[16])*Tau[33]) 
                               + (1-Tau[8])*(Tau[17]*Tau[34] + (1-Tau[17])*Tau[35]) ) +
                        (1-Tau[4])*( Tau[9]*(Tau[18]*Tau[36] + (1-Tau[18])*Tau[37])
                                     + (1-Tau[9])*(Tau[19]*Tau[38] + (1-Tau[19])*Tau[39]) )) 
  
  sefiveb <- (1-Tau[2])*( Tau[5]*( Tau[10]*(Tau[20]*Tau[40] +(1-Tau[20])*Tau[41]) + 
                                     (1-Tau[10])*(Tau[21]*Tau[42] + (1-Tau[21])*Tau[43]) ) +
                            (1-Tau[5])*( Tau[11]*(Tau[22]*Tau[44] + (1-Tau[22])*Tau[45]) 
                                         + (1-Tau[11])*(Tau[23]*Tau[46] + (1-Tau[23])*Tau[47])) )
  
  se[5] <- sefivea + sefiveb
  
  sp[1] <- Tau[3]
  sp[2] <- Tau[3]*Tau[6] + (1-Tau[3])*Tau[7]
  sp[3] <- Tau[3]*( (Tau[6]*Tau[12]) + (1-Tau[6])*Tau[13] ) + (1-Tau[3])*( (Tau[7]*Tau[14]) + (1-Tau[7])*Tau[15] )
  sp[4] <- Tau[3]*( Tau[6]*( Tau[12]*Tau[24] + (1-Tau[12])*Tau[25] ) + (1-Tau[6])*( Tau[13]*Tau[26] + (1-Tau[13])*Tau[27]) ) +   (1-Tau[3])*( Tau[7]*( Tau[14]*Tau[28] + (1-Tau[14])*Tau[29] ) + (1-Tau[7])*( Tau[15]*Tau[30] + (1-Tau[15])*Tau[31]) )
  
  spfivea <- Tau[3]*( Tau[6]*( Tau[12]*(Tau[24]*Tau[48] + (1-Tau[24])*Tau[49]) 
                               + (1-Tau[12])*(Tau[25]*Tau[50] + (1-Tau[25])*Tau[51]) )
                      + (1-Tau[6])*( Tau[13]*(Tau[26]*Tau[52] + (1-Tau[26])*Tau[53]) +
                                       (1-Tau[13])*(Tau[27]*Tau[54] + (1-Tau[27])*Tau[55]) ) )
  
  spfiveb <- (1-Tau[3])*( Tau[7]*( Tau[14]*(Tau[28]*Tau[56] + (1-Tau[28])*Tau[57]) + 
                                     (1-Tau[14])*(Tau[29]*Tau[58] + (1-Tau[29])*Tau[59]) ) +
                            (1-Tau[7])*( Tau[15]*(Tau[30]*Tau[60] + (1-Tau[30])*(1-Tau[61]))+ 
                                           (1-Tau[15])*(Tau[31]*Tau[62] + (1-Tau[31])*Tau[63] ) ) )
  
  sp[5] <- spfivea + spfiveb
  
  ppv[1] <- Tau[1]*se[1]/(Tau[1]*se[1] + (1-Tau[1])*(1-sp[1]) )
  ppv[2] <- Tau[1]*se[2]/(Tau[1]*se[2] + (1-Tau[1])*(1-sp[2]) )
  ppv[3] <- Tau[1]*se[3]/(Tau[1]*se[3] + (1-Tau[1])*(1-sp[3]) )
  ppv[4] <- Tau[1]*se[4]/(Tau[1]*se[4] + (1-Tau[1])*(1-sp[4]) )
  ppv[5] <- Tau[1]*se[5]/(Tau[1]*se[5] + (1-Tau[1])*(1-sp[5]) )
  
  npv[1] <- (1-Tau[1])*sp[1] / ( (1-Tau[1])*sp[1] + Tau[1]*(1-se[1])  )
  npv[2] <- (1-Tau[1])*sp[2] / ( (1-Tau[1])*sp[2] + Tau[1]*(1-se[2])  )
  npv[3] <- (1-Tau[1])*sp[3] / ( (1-Tau[1])*sp[3] + Tau[1]*(1-se[3])  )
  npv[4] <- (1-Tau[1])*sp[4] / ( (1-Tau[1])*sp[4] + Tau[1]*(1-se[4])  )
  npv[5] <- (1-Tau[1])*sp[5] / ( (1-Tau[1])*sp[5] + Tau[1]*(1-se[5])  )
  
  r2[1:32] ~ dmulti(pp[1:32],n)
  
  for ( i in 1:32)
  {
    d[i] <- r[i]*log(max(r[i],1)/(pp[i]*n))
    d2[i] <- r2[i]*log(max(r2[i],1)/(pp[i]*n))
  }
  bayesp <- step(sum(d[]) - sum(d2[]))
}

model.file <- file.path(tempdir(), "modelT.txt") 
write.model(model, model.file)

#Provide data based on cross-classified results
data <- list(r = c(numbers[1:32]), n = sum(numbers[1:32]))

#parameters to be estimated.
params <- c("pp","Tau","pr","se","sp","npv","ppv", "bayesp")

out.bugs <- bugs(data, inits=NULL, params, model.file, codaPkg=FALSE,n.iter=Nbugs,debug=FALSE, DIC = TRUE)
out.coda <- as.mcmc.list(out.bugs) 

out <- summary(out.coda, q=c(0.025, 0.975)) 

outsumm <- left_join(as.data.frame(out$statistics)%>%rownames_to_column("vars"),
                     as.data.frame(out$quantiles)%>%rownames_to_column("vars") )

pp <- outsumm%>%filter( grepl("pp\\[", vars))%>%mutate(ord = str_replace(vars,"pp\\[",""))%>%
  mutate(ord = str_replace(ord, "\\]",""))%>%
  mutate(ord = as.numeric(ord))%>%
  arrange(ord)%>%pull(Mean)

pDmulti <- outsumm%>%filter(vars == "deviance")%>%pull(Mean) + 2*(lgamma(sum(numbers)+1)-sum(lgamma(numbers+1)) + sum(numbers*log(pp)))

Tau <- outsumm%>%filter( grepl("Tau", vars))%>%mutate(ord = str_replace(vars,"Tau\\[",""))%>%
  mutate(ord = str_replace(ord, "\\]",""))%>%
  mutate(ord = as.numeric(ord))%>%
  arrange(ord)%>%pull(Mean)

p <- rep(NA,32)

PsampPP <- 1
PsampPN <- 0.822 
PsampNP <- 0.833
PsampNN <- 0.052

p[1]  <- (Tau[1]*Tau[2]*    Tau[4]*Tau[8]*Tau[16]*Tau[32] + (1-Tau[1])*(1-Tau[3])*(1-Tau[7])*(1-Tau[15])*(1-Tau[31])*(1-Tau[63]) )*PsampPP            #11111    POC ++
p[2]  <- (Tau[1]*Tau[2]*    Tau[4]*Tau[8]*Tau[16]*(1-Tau[32]) + (1-Tau[1])*(1-Tau[3])*(1-Tau[7])*(1-Tau[15])*(1-Tau[31])*Tau[63] )*PsampPP            #11110    POC ++
p[3]  <- (Tau[1]*Tau[2]*    Tau[4]*Tau[8]*(1-Tau[16])*Tau[33] + (1-Tau[1])*(1-Tau[3])*(1-Tau[7])*(1-Tau[15])*Tau[31]*(1-Tau[62]))*PsampPP             #11101    POC ++ 
p[4]  <- (Tau[1]*Tau[2]*    Tau[4]*Tau[8]*(1-Tau[16])*(1-Tau[33]) + (1-Tau[1])*(1-Tau[3])*(1-Tau[7])*(1-Tau[15])*Tau[31]*Tau[62])*PsampPP             #11100    POC ++
p[5]  <- (Tau[1]*Tau[2]*    Tau[4]*(1-Tau[8])*Tau[17]*Tau[34] + (1-Tau[1])*(1-Tau[3])*(1-Tau[7])*Tau[15]*(1-Tau[30])*(1-Tau[61]))*PsampPP             #11011    POC ++
p[6]  <- (Tau[1]*Tau[2]*    Tau[4]*(1-Tau[8])*Tau[17]*(1-Tau[34]) + (1-Tau[1])*(1-Tau[3])*(1-Tau[7])*Tau[15]*(1-Tau[30])*Tau[61])*PsampPP             #11010    POC ++
p[7]  <- (Tau[1]*Tau[2]*    Tau[4]*(1-Tau[8])*(1-Tau[17])*Tau[35] + (1-Tau[1])*(1-Tau[3])*(1-Tau[7])*Tau[15]*Tau[30]*(1-Tau[60]))*PsampPP             #11001    POC ++
p[8]  <- (Tau[1]*Tau[2]*    Tau[4]*(1-Tau[8])*(1-Tau[17])*(1-Tau[35]) + (1-Tau[1])*(1-Tau[3])*(1-Tau[7])*Tau[15]*Tau[30]*Tau[60])*PsampPP             #11000    POC ++

p[9]  <- (Tau[1]*Tau[2]* (1-Tau[4])*Tau[9]*Tau[18]*Tau[36] + (1-Tau[1])*(1-Tau[3])*Tau[7]*(1-Tau[14])*(1-Tau[29])*(1-Tau[59]))*PsampPN             #10111    POC +-
p[10] <- (Tau[1]*Tau[2]* (1-Tau[4])*Tau[9]*Tau[18]*(1-Tau[36]) + (1-Tau[1])*(1-Tau[3])*Tau[7]*(1-Tau[14])*(1-Tau[29])*Tau[59])*PsampPN             #10110    POC +-
p[11] <- (Tau[1]*Tau[2]* (1-Tau[4])*Tau[9]*(1-Tau[18])*Tau[37] + (1-Tau[1])*(1-Tau[3])*Tau[7]*(1-Tau[14])*Tau[29]*(1-Tau[58]))*PsampPN             #10101    POC +-  
p[12] <- (Tau[1]*Tau[2]* (1-Tau[4])*Tau[9]*(1-Tau[18])*(1-Tau[37]) + (1-Tau[1])*(1-Tau[3])*Tau[7]*(1-Tau[14])*Tau[29]*Tau[58])*PsampPN             #10100    POC +-
p[13] <- (Tau[1]*Tau[2]*(1-Tau[4])*(1-Tau[9])*Tau[19]*Tau[38] + (1-Tau[1])*(1-Tau[3])*Tau[7]*Tau[14]*(1-Tau[28])*(1-Tau[57]))*PsampPN             #10011    POC +-
p[14] <- (Tau[1]*Tau[2]*(1-Tau[4])*(1-Tau[9])*Tau[19]*(1-Tau[38]) + (1-Tau[1])*(1-Tau[3])*Tau[7]*Tau[14]*(1-Tau[28])*Tau[57])*PsampPN             #10010    POC +-
p[15] <- (Tau[1]*Tau[2]*(1-Tau[4])*(1-Tau[9])*(1-Tau[19])*Tau[39] + (1-Tau[1])*(1-Tau[3])*Tau[7]*Tau[14]*Tau[28]*(1-Tau[56]))*PsampPN             #10001    POC +-
p[16] <- (Tau[1]*Tau[2]*(1-Tau[4])*(1-Tau[9])*(1-Tau[19])*(1-Tau[39]) + (1-Tau[1])*(1-Tau[3])*Tau[7]*Tau[14]*Tau[28]*Tau[56])*PsampPN             #10000    POC +-

p[17] <- (Tau[1]*(1-Tau[2])*Tau[5]*Tau[10]*Tau[20]*Tau[40] + (1-Tau[1])*Tau[3]*(1-Tau[6])*(1-Tau[13])*(1-Tau[27])*(1-Tau[55]))*PsampNP            #01111    POC -+
p[18] <- (Tau[1]*(1-Tau[2])*Tau[5]*Tau[10]*Tau[20]*(1-Tau[40]) + (1-Tau[1])*Tau[3]*(1-Tau[6])*(1-Tau[13])*(1-Tau[27])*Tau[55])*PsampNP            #01110    POC -+
p[19] <- (Tau[1]*(1-Tau[2])*Tau[5]*Tau[10]*(1-Tau[20])*Tau[41] + (1-Tau[1])*Tau[3]*(1-Tau[6])*(1-Tau[13])*Tau[27]*(1-Tau[54]))*PsampNP           #01101    POC -+
p[20] <- (Tau[1]*(1-Tau[2])*Tau[5]*Tau[10]*(1-Tau[20])*(1-Tau[41]) + (1-Tau[1])*Tau[3]*(1-Tau[6])*(1-Tau[13])*Tau[27]*Tau[54])*PsampNP           #01100    POC -+  
p[21] <- (Tau[1]*(1-Tau[2])*Tau[5]*(1-Tau[10])*Tau[21]*Tau[42] + (1-Tau[1])*Tau[3]*(1-Tau[6])*Tau[13]*(1-Tau[26])*(1-Tau[53]))*PsampNP           #01011    POC -+
p[22] <- (Tau[1]*(1-Tau[2])*Tau[5]*(1-Tau[10])*Tau[21]*(1-Tau[42]) + (1-Tau[1])*Tau[3]*(1-Tau[6])*Tau[13]*(1-Tau[26])*Tau[53])*PsampNP           #01010    POC -+
p[23] <- (Tau[1]*(1-Tau[2])*Tau[5]*(1-Tau[10])*(1-Tau[21])*Tau[43] + (1-Tau[1])*Tau[3]*(1-Tau[6])*Tau[13]*Tau[26]*(1-Tau[52]))*PsampNP           #01001    POC -+
p[24] <- (Tau[1]*(1-Tau[2])*Tau[5]*(1-Tau[10])*(1-Tau[21])*(1-Tau[43]) + (1-Tau[1])*Tau[3]*(1-Tau[6])*Tau[13]*Tau[26]*Tau[52])*PsampNP           #01000    POC -+

p[25] <- (Tau[1]*(1-Tau[2])*(1-Tau[5])*Tau[11]*Tau[22]*Tau[44] + (1-Tau[1])*Tau[3]*Tau[6]*(1-Tau[12])*(1-Tau[25])*(1-Tau[51]))*PsampNN            #0011    POC --
p[26] <- (Tau[1]*(1-Tau[2])*(1-Tau[5])*Tau[11]*Tau[22]*(1-Tau[44]) + (1-Tau[1])*Tau[3]*Tau[6]*(1-Tau[12])*(1-Tau[25])*Tau[51])*PsampNN            #0011    POC --
p[27] <- (Tau[1]*(1-Tau[2])*(1-Tau[5])*Tau[11]*(1-Tau[22])*Tau[45] + (1-Tau[1])*Tau[3]*Tau[6]*(1-Tau[12])*Tau[25]*(1-Tau[50]))*PsampNN            #0010    POC --
p[28] <- (Tau[1]*(1-Tau[2])*(1-Tau[5])*Tau[11]*(1-Tau[22])*(1-Tau[45]) + (1-Tau[1])*Tau[3]*Tau[6]*(1-Tau[12])*Tau[25]*Tau[50])*PsampNN            #0010    POC --
p[29] <- (Tau[1]*(1-Tau[2])*(1-Tau[5])*(1-Tau[11])*Tau[23]*Tau[46] + (1-Tau[1])*Tau[3]*Tau[6]*Tau[12]*(1-Tau[24])*(1-Tau[49]))*PsampNN            #0001    POC --
p[30] <- (Tau[1]*(1-Tau[2])*(1-Tau[5])*(1-Tau[11])*Tau[23]*(1-Tau[46]) + (1-Tau[1])*Tau[3]*Tau[6]*Tau[12]*(1-Tau[24])*Tau[49])*PsampNN            #0001    POC --
p[31] <- (Tau[1]*(1-Tau[2])*(1-Tau[5])*(1-Tau[11])*(1-Tau[23])*Tau[47] + (1-Tau[1])*Tau[3]*Tau[6]*Tau[12]*Tau[24]*(1-Tau[48]))*PsampNN            #0000    POC --
p[32] <- (Tau[1]*(1-Tau[2])*(1-Tau[5])*(1-Tau[11])*(1-Tau[23])*(1-Tau[47]) + (1-Tau[1])*Tau[3]*Tau[6]*Tau[12]*Tau[24]*Tau[48])*PsampNN            #0000    POC --

ptot <- p[1] + p[2] +p[3] + p[4] +  p[5] + p[6] +p[7] + p[8] + p[9] + p[10] +p[11] + p[12] +  p[13] + p[14] +p[15] + p[16] +
  p[17] + p[18] +p[19] + p[20] +  p[21] + p[22] +p[23] + p[24] + p[25] + p[26] +p[27] + p[28] +  p[29] + p[30] +p[31] + p[32]

pp[1] <- p[1]/ptot
pp[2] <- p[2]/ptot
pp[3] <- p[3]/ptot
pp[4] <- p[4]/ptot
pp[5] <- p[5]/ptot
pp[6] <- p[6]/ptot
pp[7] <- p[7]/ptot
pp[8] <- p[8]/ptot
pp[9] <- p[9]/ptot
pp[10] <- p[10]/ptot
pp[11] <- p[11]/ptot
pp[12] <- p[12]/ptot
pp[13] <- p[13]/ptot
pp[14] <- p[14]/ptot
pp[15] <- p[15]/ptot
pp[16] <- p[16]/ptot
pp[17] <- p[17]/ptot
pp[18] <- p[18]/ptot
pp[19] <- p[19]/ptot
pp[20] <- p[20]/ptot
pp[21] <- p[21]/ptot
pp[22] <- p[22]/ptot
pp[23] <- p[23]/ptot
pp[24] <- p[24]/ptot
pp[25] <- p[25]/ptot
pp[26] <- p[26]/ptot
pp[27] <- p[27]/ptot
pp[28] <- p[28]/ptot
pp[29] <- p[29]/ptot
pp[30] <- p[30]/ptot
pp[31] <- p[31]/ptot
pp[32] <- p[32]/ptot 

pDnodes <- outsumm%>%filter(vars == "deviance")%>%pull(Mean) + 2*(lgamma(sum(numbers)+1)-sum(lgamma(numbers+1)) + sum(numbers*log(pp)))
pDnodes
pDmulti

densityplot(out.coda)

gelman.diag(out.coda)
gelman.plot(out.coda)

# Selected tests: POC-T, POC-CC, mPCR, coproAg

allcombos <- expand.grid(poct = c(1,0),
                         pocc = c(1,0),
                         `mPCR-Tsol` = c(1,0),
                         coproAg = c(1,0))%>%arrange(desc(poct),
                                                     desc(pocc),
                                                     desc(`mPCR-Tsol`),
                                                     desc(coproAg))

numbersdf <- left_join(allcombos,
                       thedata%>%filter(fullcaset == 1)%>%group_by(poct, pocc, `mPCR-Tsol`, coproAg)%>%summarise(n = n()))%>%
  mutate( n = ifelse(is.na(n), 0, n))

numbers <- numbersdf%>%pull(n)

prior1df <- data.frame(Test = c("Prevalence","All sens", "All spec"),
                       LL = c(0.001, 0, 0.5),
                       UL = c(0.05, 1, 1),
                       stringsAsFactors = FALSE)%>%mutate(Model = "Model 1")

prior2df <- data.frame(Test = c("Prevalence","mPCR-sens","mPCR-spec","Other sens", "Other spec"),
                       LL = c(0.001, 0.7, 0.9, 0, 0.5),
                       UL = c(0.05, 0.99, 0.99, 1, 1),
                       stringsAsFactors = FALSE)%>%mutate(Model = "Model 2")

allpriorsdf <- bind_rows(prior1df, prior2df)%>%dplyr::select(Model, everything())

model <- function()
{
  
  PsampPP <- 1
  PsampPN <- 0.822 
  PsampNP <- 0.833
  PsampNN <- 0.052
  
  r[1:16] ~ dmulti(pp[1:16], n)
  ## p[1] = p(111); p[8] = p(000); pr = true prevalence; a_ijk = sigma; b_ijk = sigma^prime
  
  p[1] <- (Tau[1]*Tau[2]*Tau[4]*Tau[8]*Tau[16] + (1-Tau[1])*(1-Tau[3])*(1-Tau[7])*(1-Tau[15])*(1-Tau[31]) )*PsampPP            #1111    POC 11
  p[2] <- (Tau[1]*Tau[2]*Tau[4]*Tau[8]*(1-Tau[16]) + (1-Tau[1])*(1-Tau[3])*(1-Tau[7])*(1-Tau[15])*Tau[31])*PsampPP             #1110    POC 11 
  p[3] <- (Tau[1]*Tau[2]*Tau[4]*(1-Tau[8])*Tau[17] + (1-Tau[1])*(1-Tau[3])*(1-Tau[7])*Tau[15]*(1-Tau[30]))*PsampPP             #1101    POC 11
  p[4] <- (Tau[1]*Tau[2]*Tau[4]*(1-Tau[8])*(1-Tau[17]) + (1-Tau[1])*(1-Tau[3])*(1-Tau[7])*Tau[15]*Tau[30])*PsampPP             #1100    POC 11
  
  p[5] <- (Tau[1]*Tau[2]*(1-Tau[4])*Tau[9]*Tau[18] + (1-Tau[1])*(1-Tau[3])*Tau[7]*(1-Tau[14])*(1-Tau[29]))*PsampPN             #1011    POC 10
  p[6] <- (Tau[1]*Tau[2]*(1-Tau[4])*Tau[9]*(1-Tau[18]) + (1-Tau[1])*(1-Tau[3])*Tau[7]*(1-Tau[14])*Tau[29])*PsampPN             #1010    POC 10
  p[7] <- (Tau[1]*Tau[2]*(1-Tau[4])*(1-Tau[9])*Tau[19] + (1-Tau[1])*(1-Tau[3])*Tau[7]*Tau[14]*(1-Tau[28]))*PsampPN             #1001    POC 10
  p[8] <- (Tau[1]*Tau[2]*(1-Tau[4])*(1-Tau[9])*(1-Tau[19]) + (1-Tau[1])*(1-Tau[3])*Tau[7]*Tau[14]*Tau[28])*PsampPN             #1000    POC 10
  
  p[9] <- (Tau[1]*(1-Tau[2])*Tau[5]*Tau[10]*Tau[20] + (1-Tau[1])*Tau[3]*(1-Tau[6])*(1-Tau[13])*(1-Tau[27]))*PsampNP            #0111    POC 01
  p[10] <- (Tau[1]*(1-Tau[2])*Tau[5]*Tau[10]*(1-Tau[20]) + (1-Tau[1])*Tau[3]*(1-Tau[6])*(1-Tau[13])*Tau[27])*PsampNP           #0110    POC 01
  p[11] <- (Tau[1]*(1-Tau[2])*Tau[5]*(1-Tau[10])*Tau[21] + (1-Tau[1])*Tau[3]*(1-Tau[6])*Tau[13]*(1-Tau[26]))*PsampNP           #0101    POC 01
  p[12] <- (Tau[1]*(1-Tau[2])*Tau[5]*(1-Tau[10])*(1-Tau[21]) + (1-Tau[1])*Tau[3]*(1-Tau[6])*Tau[13]*Tau[26])*PsampNP           #0100    POC 01
  
  p[13] <- (Tau[1]*(1-Tau[2])*(1-Tau[5])*Tau[11]*Tau[22] + (1-Tau[1])*Tau[3]*Tau[6]*(1-Tau[12])*(1-Tau[25]))*PsampNN            #0011    POC 00
  p[14] <- (Tau[1]*(1-Tau[2])*(1-Tau[5])*Tau[11]*(1-Tau[22]) + (1-Tau[1])*Tau[3]*Tau[6]*(1-Tau[12])*Tau[25])*PsampNN            #0010    POC 00
  p[15] <- (Tau[1]*(1-Tau[2])*(1-Tau[5])*(1-Tau[11])*Tau[23] + (1-Tau[1])*Tau[3]*Tau[6]*Tau[12]*(1-Tau[24]))*PsampNN            #0001    POC 00
  p[16] <- (Tau[1]*(1-Tau[2])*(1-Tau[5])*(1-Tau[11])*(1-Tau[23]) + (1-Tau[1])*Tau[3]*Tau[6]*Tau[12]*Tau[24])*PsampNN            #0000    POC 00
  
  ptot <- p[1] + p[2] +p[3] + p[4] +  p[5] + p[6] +p[7] + p[8] + p[9] + p[10] +p[11] + p[12] +  p[13] + p[14] +p[15] + p[16]
  
  pp[1] <- p[1]/ptot
  pp[2] <- p[2]/ptot
  pp[3] <- p[3]/ptot
  pp[4] <- p[4]/ptot
  pp[5] <- p[5]/ptot
  pp[6] <- p[6]/ptot
  pp[7] <- p[7]/ptot
  pp[8] <- p[8]/ptot
  pp[9] <- p[9]/ptot
  pp[10] <- p[10]/ptot
  pp[11] <- p[11]/ptot
  pp[12] <- p[12]/ptot
  pp[13] <- p[13]/ptot
  pp[14] <- p[14]/ptot
  pp[15] <- p[15]/ptot
  pp[16] <- p[16]/ptot
  
  pr <- Tau[1]
  
  Tau[1] ~ dunif(0.0,0.05)        #prev
  Tau[2] ~ dunif(0.01, 0.95)       # se POC T
  Tau[3] ~ dunif(0.95, 1)       # sp POC T
  Tau[4] ~ dunif(0, 1)      # se POC C
  Tau[5] ~ dunif(0, 1)
  Tau[6] ~ dunif(0, 1)    # sp POC C
  Tau[7] ~ dunif(0, 1)
  Tau[8] ~ dunif(0.1, 0.85)     # se  mPCR
  Tau[9] ~ dunif(0.1, 0.85)
  Tau[10] ~ dunif(0.1, 0.85)
  Tau[11] ~ dunif(0.1, 0.85)
  Tau[12] ~ dunif(0.95, 1)  # sp mPCR
  Tau[13] ~ dunif(0.95, 1)
  Tau[14] ~ dunif(0.95, 1)
  Tau[15] ~ dunif(0.95, 1)
  Tau[16] ~ dunif(0.15,0.99)     # se copro
  Tau[17] ~ dunif(0.15,0.99)
  Tau[18] ~ dunif(0.15,0.99)
  Tau[19] ~ dunif(0.15,0.99)
  Tau[20] ~ dunif(0.15,0.99)
  Tau[21] ~ dunif(0.15,0.99)
  Tau[22] ~ dunif(0.15,0.99)
  Tau[23] ~ dunif(0.15,0.99)
  Tau[24] ~ dunif(0.3,0.99)    # sp copro
  Tau[25] ~ dunif(0.3,0.99)
  Tau[26] ~ dunif(0.3,0.99)
  Tau[27] ~ dunif(0.3,0.99)
  Tau[28] ~ dunif(0.3,0.99)
  Tau[29] ~ dunif(0.3,0.99)
  Tau[30] ~ dunif(0.3,0.99)
  Tau[31] ~ dunif(0.3,0.99)
  
  se[1] <- Tau[2]
  se[2] <- Tau[2]*Tau[4] + (1-Tau[2])*Tau[5]
  se[3] <- Tau[2]*( Tau[4]*Tau[8]  +  (1-Tau[4])*Tau[9])   +   (1-Tau[2])*( (Tau[5]*Tau[10]) + (1-Tau[5])*Tau[11])
  se[4] <- Tau[2]*( Tau[4]*( Tau[8]*Tau[16] + (1-Tau[8])*Tau[17] ) + (1-Tau[4])*( Tau[9]*Tau[18] + (1-Tau[9])*Tau[19]) )+(1-Tau[2])*( Tau[5]*( Tau[10]*Tau[20] + (1-Tau[10])*Tau[21] ) + (1-Tau[5])*( Tau[11]*Tau[22] + (1-Tau[11])*Tau[23]) )
  sp[1] <- Tau[3]
  sp[2] <- Tau[3]*Tau[6] + (1-Tau[3])*Tau[7]
  sp[3] <- Tau[3]*( (Tau[6]*Tau[12]) + (1-Tau[6])*Tau[13] ) + (1-Tau[3])*( (Tau[7]*Tau[14]) + (1-Tau[7])*Tau[15] )
  sp[4] <- Tau[3]*( Tau[6]*( Tau[12]*Tau[24] + (1-Tau[12])*Tau[25] ) + (1-Tau[6])*( Tau[13]*Tau[26] + (1-Tau[13])*Tau[27]) ) +   (1-Tau[3])*( Tau[7]*( Tau[14]*Tau[28] + (1-Tau[14])*Tau[29] ) + (1-Tau[7])*( Tau[15]*Tau[30] + (1-Tau[15])*Tau[31]) )
  
  ppv[1] <- Tau[1]*se[1]/(Tau[1]*se[1] + (1-Tau[1])*(1-sp[1]) )
  ppv[2] <- Tau[1]*se[2]/(Tau[1]*se[2] + (1-Tau[1])*(1-sp[2]) )
  ppv[3] <- Tau[1]*se[3]/(Tau[1]*se[3] + (1-Tau[1])*(1-sp[3]) )
  ppv[4] <- Tau[1]*se[4]/(Tau[1]*se[4] + (1-Tau[1])*(1-sp[4]) )
  
  npv[1] <- (1-Tau[1])*sp[1] / ( (1-Tau[1])*sp[1] + Tau[1]*(1-se[1])  )
  npv[2] <- (1-Tau[1])*sp[2] / ( (1-Tau[1])*sp[2] + Tau[1]*(1-se[2])  )
  npv[3] <- (1-Tau[1])*sp[3] / ( (1-Tau[1])*sp[3] + Tau[1]*(1-se[3])  )
  npv[4] <- (1-Tau[1])*sp[4] / ( (1-Tau[1])*sp[4] + Tau[1]*(1-se[4])  )
  
  r2[1:16] ~ dmulti(pp[1:16],n)
  
  for ( i in 1:16)
  {
    d[i] <- r[i]*log(max(r[i],1)/(pp[i]*n))
    d2[i] <- r2[i]*log(max(r2[i],1)/(pp[i]*n))
  }
  bayesp <- step(sum(d[]) - sum(d2[]))
}

model.file <- file.path(tempdir(), "modelT.txt") 
write.model(model, model.file)

#Provide data based on cross-classified results
data <- list(r = c(numbers[1:16]), n = sum(numbers[1:16]))

#parameters to be estimated.
params <- c("pp","Tau","pr","se","sp","npv","ppv", "bayesp")

out.bugs <- bugs(data, inits=NULL, params, model.file, codaPkg=FALSE,n.iter=Nbugs,debug=FALSE, DIC = TRUE)
out.coda <- as.mcmc.list(out.bugs) 

out <- summary(out.coda, q=c(0.025, 0.975)) 

outsumm <- left_join(as.data.frame(out$statistics)%>%rownames_to_column("vars"),
                     as.data.frame(out$quantiles)%>%rownames_to_column("vars") )

pp <- outsumm%>%filter( grepl("pp\\[", vars))%>%mutate(ord = str_replace(vars,"pp\\[",""))%>%
  mutate(ord = str_replace(ord, "\\]",""))%>%
  mutate(ord = as.numeric(ord))%>%
  arrange(ord)%>%pull(Mean)

pDmulti <- outsumm%>%filter(vars == "deviance")%>%pull(Mean) + 2*(lgamma(sum(numbers)+1)-sum(lgamma(numbers+1)) + sum(numbers*log(pp)))

Tau <- outsumm%>%filter( grepl("Tau", vars))%>%mutate(ord = str_replace(vars,"Tau\\[",""))%>%
  mutate(ord = str_replace(ord, "\\]",""))%>%
  mutate(ord = as.numeric(ord))%>%
  arrange(ord)%>%pull(Mean)

p <- rep(NA,16)

PsampPP <- 1
PsampPN <- 0.822 
PsampNP <- 0.833
PsampNN <- 0.052

r[1:16] ~ dmulti(pp[1:16], n)

p[1] <- (Tau[1]*Tau[2]*Tau[4]*Tau[8]*Tau[16] + (1-Tau[1])*(1-Tau[3])*(1-Tau[7])*(1-Tau[15])*(1-Tau[31]) )*PsampPP            #1111    POC 11
p[2] <- (Tau[1]*Tau[2]*Tau[4]*Tau[8]*(1-Tau[16]) + (1-Tau[1])*(1-Tau[3])*(1-Tau[7])*(1-Tau[15])*Tau[31])*PsampPP             #1110    POC 11 
p[3] <- (Tau[1]*Tau[2]*Tau[4]*(1-Tau[8])*Tau[17] + (1-Tau[1])*(1-Tau[3])*(1-Tau[7])*Tau[15]*(1-Tau[30]))*PsampPP             #1101    POC 11
p[4] <- (Tau[1]*Tau[2]*Tau[4]*(1-Tau[8])*(1-Tau[17]) + (1-Tau[1])*(1-Tau[3])*(1-Tau[7])*Tau[15]*Tau[30])*PsampPP             #1100    POC 11

p[5] <- (Tau[1]*Tau[2]*(1-Tau[4])*Tau[9]*Tau[18] + (1-Tau[1])*(1-Tau[3])*Tau[7]*(1-Tau[14])*(1-Tau[29]))*PsampPN             #1011    POC 10
p[6] <- (Tau[1]*Tau[2]*(1-Tau[4])*Tau[9]*(1-Tau[18]) + (1-Tau[1])*(1-Tau[3])*Tau[7]*(1-Tau[14])*Tau[29])*PsampPN             #1010    POC 10
p[7] <- (Tau[1]*Tau[2]*(1-Tau[4])*(1-Tau[9])*Tau[19] + (1-Tau[1])*(1-Tau[3])*Tau[7]*Tau[14]*(1-Tau[28]))*PsampPN             #1001    POC 10
p[8] <- (Tau[1]*Tau[2]*(1-Tau[4])*(1-Tau[9])*(1-Tau[19]) + (1-Tau[1])*(1-Tau[3])*Tau[7]*Tau[14]*Tau[28])*PsampPN             #1000    POC 10

p[9] <- (Tau[1]*(1-Tau[2])*Tau[5]*Tau[10]*Tau[20] + (1-Tau[1])*Tau[3]*(1-Tau[6])*(1-Tau[13])*(1-Tau[27]))*PsampNP            #0111    POC 01
p[10] <- (Tau[1]*(1-Tau[2])*Tau[5]*Tau[10]*(1-Tau[20]) + (1-Tau[1])*Tau[3]*(1-Tau[6])*(1-Tau[13])*Tau[27])*PsampNP           #0110    POC 01
p[11] <- (Tau[1]*(1-Tau[2])*Tau[5]*(1-Tau[10])*Tau[21] + (1-Tau[1])*Tau[3]*(1-Tau[6])*Tau[13]*(1-Tau[26]))*PsampNP           #0101    POC 01
p[12] <- (Tau[1]*(1-Tau[2])*Tau[5]*(1-Tau[10])*(1-Tau[21]) + (1-Tau[1])*Tau[3]*(1-Tau[6])*Tau[13]*Tau[26])*PsampNP           #0100    POC 01

p[13] <- (Tau[1]*(1-Tau[2])*(1-Tau[5])*Tau[11]*Tau[22] + (1-Tau[1])*Tau[3]*Tau[6]*(1-Tau[12])*(1-Tau[25]))*PsampNN            #0011    POC 00
p[14] <- (Tau[1]*(1-Tau[2])*(1-Tau[5])*Tau[11]*(1-Tau[22]) + (1-Tau[1])*Tau[3]*Tau[6]*(1-Tau[12])*Tau[25])*PsampNN            #0010    POC 00
p[15] <- (Tau[1]*(1-Tau[2])*(1-Tau[5])*(1-Tau[11])*Tau[23] + (1-Tau[1])*Tau[3]*Tau[6]*Tau[12]*(1-Tau[24]))*PsampNN            #0001    POC 00
p[16] <- (Tau[1]*(1-Tau[2])*(1-Tau[5])*(1-Tau[11])*(1-Tau[23]) + (1-Tau[1])*Tau[3]*Tau[6]*Tau[12]*Tau[24])*PsampNN            #0000    POC 00

ptot <- p[1] + p[2] +p[3] + p[4] +  p[5] + p[6] +p[7] + p[8] + p[9] + p[10] +p[11] + p[12] +  p[13] + p[14] +p[15] + p[16]

pp[1] <- p[1]/ptot
pp[2] <- p[2]/ptot
pp[3] <- p[3]/ptot
pp[4] <- p[4]/ptot
pp[5] <- p[5]/ptot
pp[6] <- p[6]/ptot
pp[7] <- p[7]/ptot
pp[8] <- p[8]/ptot
pp[9] <- p[9]/ptot
pp[10] <- p[10]/ptot
pp[11] <- p[11]/ptot
pp[12] <- p[12]/ptot
pp[13] <- p[13]/ptot
pp[14] <- p[14]/ptot
pp[15] <- p[15]/ptot
pp[16] <- p[16]/ptot

pDnodes <- outsumm%>%filter(vars == "deviance")%>%pull(Mean) + 2*(lgamma(sum(numbers)+1)-sum(lgamma(numbers+1)) + sum(numbers*log(pp)))
"pD_nodes"
pDnodes
"pD multinomial"
pDmulti

#Density plots
densityplot(out.coda)

gelman.diag(out.coda)
gelman.plot(out.coda)

## Blue (cohort 3) ####

### All tests: POC-T, POC-CC, rES33, mPCR, coproAg

allcombos <- expand.grid(poct = c(1,0),
                         pocc = c(1,0),
                         `rES33-EITB` = c(1,0),
                         `mPCR-Tsol` = c(1,0),
                         coproAg = c(1,0))%>%arrange(desc(poct),
                                                     desc(pocc),
                                                     desc(`rES33-EITB`),
                                                     desc(`mPCR-Tsol`),
                                                     desc(coproAg))

numbersdf <- left_join(allcombos,
                       thedata%>%filter(Group == "Blue")%>%filter(fullcaset == 1)%>%
                         group_by(poct, pocc, `rES33-EITB`, `mPCR-Tsol`, coproAg)%>%summarise(n = n()))%>%
  mutate( n = ifelse(is.na(n), 0, n))

numbers <- numbersdf%>%pull(n)

#Specifiy your models as a function
model <- function()
{
  
  PsampPP <- 1
  PsampPN <- 1
  PsampNP <- 0.833
  PsampNN <- 0.055
  
  r[1:32] ~ dmulti(pp[1:32], n)
  
  p[1]  <- (Tau[1]*Tau[2]*    Tau[4]*Tau[8]*Tau[16]*Tau[32] + (1-Tau[1])*(1-Tau[3])*(1-Tau[7])*(1-Tau[15])*(1-Tau[31])*(1-Tau[63]) )*PsampPP            #11111    POC ++
  p[2]  <- (Tau[1]*Tau[2]*    Tau[4]*Tau[8]*Tau[16]*(1-Tau[32]) + (1-Tau[1])*(1-Tau[3])*(1-Tau[7])*(1-Tau[15])*(1-Tau[31])*Tau[63] )*PsampPP            #11110    POC ++
  p[3]  <- (Tau[1]*Tau[2]*    Tau[4]*Tau[8]*(1-Tau[16])*Tau[33] + (1-Tau[1])*(1-Tau[3])*(1-Tau[7])*(1-Tau[15])*Tau[31]*(1-Tau[62]))*PsampPP             #11101    POC ++ 
  p[4]  <- (Tau[1]*Tau[2]*    Tau[4]*Tau[8]*(1-Tau[16])*(1-Tau[33]) + (1-Tau[1])*(1-Tau[3])*(1-Tau[7])*(1-Tau[15])*Tau[31]*Tau[62])*PsampPP             #11100    POC ++
  p[5]  <- (Tau[1]*Tau[2]*    Tau[4]*(1-Tau[8])*Tau[17]*Tau[34] + (1-Tau[1])*(1-Tau[3])*(1-Tau[7])*Tau[15]*(1-Tau[30])*(1-Tau[61]))*PsampPP             #11011    POC ++
  p[6]  <- (Tau[1]*Tau[2]*    Tau[4]*(1-Tau[8])*Tau[17]*(1-Tau[34]) + (1-Tau[1])*(1-Tau[3])*(1-Tau[7])*Tau[15]*(1-Tau[30])*Tau[61])*PsampPP             #11010    POC ++
  p[7]  <- (Tau[1]*Tau[2]*    Tau[4]*(1-Tau[8])*(1-Tau[17])*Tau[35] + (1-Tau[1])*(1-Tau[3])*(1-Tau[7])*Tau[15]*Tau[30]*(1-Tau[60]))*PsampPP             #11001    POC ++
  p[8]  <- (Tau[1]*Tau[2]*    Tau[4]*(1-Tau[8])*(1-Tau[17])*(1-Tau[35]) + (1-Tau[1])*(1-Tau[3])*(1-Tau[7])*Tau[15]*Tau[30]*Tau[60])*PsampPP             #11000    POC ++
  
  p[9]  <- (Tau[1]*Tau[2]* (1-Tau[4])*Tau[9]*Tau[18]*Tau[36] + (1-Tau[1])*(1-Tau[3])*Tau[7]*(1-Tau[14])*(1-Tau[29])*(1-Tau[59]))*PsampPN             #10111    POC +-
  p[10] <- (Tau[1]*Tau[2]* (1-Tau[4])*Tau[9]*Tau[18]*(1-Tau[36]) + (1-Tau[1])*(1-Tau[3])*Tau[7]*(1-Tau[14])*(1-Tau[29])*Tau[59])*PsampPN             #10110    POC +-
  p[11] <- (Tau[1]*Tau[2]* (1-Tau[4])*Tau[9]*(1-Tau[18])*Tau[37] + (1-Tau[1])*(1-Tau[3])*Tau[7]*(1-Tau[14])*Tau[29]*(1-Tau[58]))*PsampPN             #10101    POC +-  
  p[12] <- (Tau[1]*Tau[2]* (1-Tau[4])*Tau[9]*(1-Tau[18])*(1-Tau[37]) + (1-Tau[1])*(1-Tau[3])*Tau[7]*(1-Tau[14])*Tau[29]*Tau[58])*PsampPN             #10100    POC +-
  p[13] <- (Tau[1]*Tau[2]*(1-Tau[4])*(1-Tau[9])*Tau[19]*Tau[38] + (1-Tau[1])*(1-Tau[3])*Tau[7]*Tau[14]*(1-Tau[28])*(1-Tau[57]))*PsampPN             #10011    POC +-
  p[14] <- (Tau[1]*Tau[2]*(1-Tau[4])*(1-Tau[9])*Tau[19]*(1-Tau[38]) + (1-Tau[1])*(1-Tau[3])*Tau[7]*Tau[14]*(1-Tau[28])*Tau[57])*PsampPN             #10010    POC +-
  p[15] <- (Tau[1]*Tau[2]*(1-Tau[4])*(1-Tau[9])*(1-Tau[19])*Tau[39] + (1-Tau[1])*(1-Tau[3])*Tau[7]*Tau[14]*Tau[28]*(1-Tau[56]))*PsampPN             #10001    POC +-
  p[16] <- (Tau[1]*Tau[2]*(1-Tau[4])*(1-Tau[9])*(1-Tau[19])*(1-Tau[39]) + (1-Tau[1])*(1-Tau[3])*Tau[7]*Tau[14]*Tau[28]*Tau[56])*PsampPN             #10000    POC +-
  
  p[17] <- (Tau[1]*(1-Tau[2])*Tau[5]*Tau[10]*Tau[20]*Tau[40] + (1-Tau[1])*Tau[3]*(1-Tau[6])*(1-Tau[13])*(1-Tau[27])*(1-Tau[55]))*PsampNP            #01111    POC -+
  p[18] <- (Tau[1]*(1-Tau[2])*Tau[5]*Tau[10]*Tau[20]*(1-Tau[40]) + (1-Tau[1])*Tau[3]*(1-Tau[6])*(1-Tau[13])*(1-Tau[27])*Tau[55])*PsampNP            #01110    POC -+
  p[19] <- (Tau[1]*(1-Tau[2])*Tau[5]*Tau[10]*(1-Tau[20])*Tau[41] + (1-Tau[1])*Tau[3]*(1-Tau[6])*(1-Tau[13])*Tau[27]*(1-Tau[54]))*PsampNP           #01101    POC -+
  p[20] <- (Tau[1]*(1-Tau[2])*Tau[5]*Tau[10]*(1-Tau[20])*(1-Tau[41]) + (1-Tau[1])*Tau[3]*(1-Tau[6])*(1-Tau[13])*Tau[27]*Tau[54])*PsampNP           #01100    POC -+  
  p[21] <- (Tau[1]*(1-Tau[2])*Tau[5]*(1-Tau[10])*Tau[21]*Tau[42] + (1-Tau[1])*Tau[3]*(1-Tau[6])*Tau[13]*(1-Tau[26])*(1-Tau[53]))*PsampNP           #01011    POC -+
  p[22] <- (Tau[1]*(1-Tau[2])*Tau[5]*(1-Tau[10])*Tau[21]*(1-Tau[42]) + (1-Tau[1])*Tau[3]*(1-Tau[6])*Tau[13]*(1-Tau[26])*Tau[53])*PsampNP           #01010    POC -+
  p[23] <- (Tau[1]*(1-Tau[2])*Tau[5]*(1-Tau[10])*(1-Tau[21])*Tau[43] + (1-Tau[1])*Tau[3]*(1-Tau[6])*Tau[13]*Tau[26]*(1-Tau[52]))*PsampNP           #01001    POC -+
  p[24] <- (Tau[1]*(1-Tau[2])*Tau[5]*(1-Tau[10])*(1-Tau[21])*(1-Tau[43]) + (1-Tau[1])*Tau[3]*(1-Tau[6])*Tau[13]*Tau[26]*Tau[52])*PsampNP           #01000    POC -+
  
  p[25] <- (Tau[1]*(1-Tau[2])*(1-Tau[5])*Tau[11]*Tau[22]*Tau[44] + (1-Tau[1])*Tau[3]*Tau[6]*(1-Tau[12])*(1-Tau[25])*(1-Tau[51]))*PsampNN            #0011    POC --
  p[26] <- (Tau[1]*(1-Tau[2])*(1-Tau[5])*Tau[11]*Tau[22]*(1-Tau[44]) + (1-Tau[1])*Tau[3]*Tau[6]*(1-Tau[12])*(1-Tau[25])*Tau[51])*PsampNN            #0011    POC --
  p[27] <- (Tau[1]*(1-Tau[2])*(1-Tau[5])*Tau[11]*(1-Tau[22])*Tau[45] + (1-Tau[1])*Tau[3]*Tau[6]*(1-Tau[12])*Tau[25]*(1-Tau[50]))*PsampNN            #0010    POC --
  p[28] <- (Tau[1]*(1-Tau[2])*(1-Tau[5])*Tau[11]*(1-Tau[22])*(1-Tau[45]) + (1-Tau[1])*Tau[3]*Tau[6]*(1-Tau[12])*Tau[25]*Tau[50])*PsampNN            #0010    POC --
  p[29] <- (Tau[1]*(1-Tau[2])*(1-Tau[5])*(1-Tau[11])*Tau[23]*Tau[46] + (1-Tau[1])*Tau[3]*Tau[6]*Tau[12]*(1-Tau[24])*(1-Tau[49]))*PsampNN            #0001    POC --
  p[30] <- (Tau[1]*(1-Tau[2])*(1-Tau[5])*(1-Tau[11])*Tau[23]*(1-Tau[46]) + (1-Tau[1])*Tau[3]*Tau[6]*Tau[12]*(1-Tau[24])*Tau[49])*PsampNN            #0001    POC --
  p[31] <- (Tau[1]*(1-Tau[2])*(1-Tau[5])*(1-Tau[11])*(1-Tau[23])*Tau[47] + (1-Tau[1])*Tau[3]*Tau[6]*Tau[12]*Tau[24]*(1-Tau[48]))*PsampNN            #0000    POC --
  p[32] <- (Tau[1]*(1-Tau[2])*(1-Tau[5])*(1-Tau[11])*(1-Tau[23])*(1-Tau[47]) + (1-Tau[1])*Tau[3]*Tau[6]*Tau[12]*Tau[24]*Tau[48])*PsampNN            #0000    POC --
  
  ptot <- p[1] + p[2] +p[3] + p[4] +  p[5] + p[6] +p[7] + p[8] + p[9] + p[10] +p[11] + p[12] +  p[13] + p[14] +p[15] + p[16] +
    p[17] + p[18] +p[19] + p[20] +  p[21] + p[22] +p[23] + p[24] + p[25] + p[26] +p[27] + p[28] +  p[29] + p[30] +p[31] + p[32]
  
  pp[1] <- p[1]/ptot
  pp[2] <- p[2]/ptot
  pp[3] <- p[3]/ptot
  pp[4] <- p[4]/ptot
  pp[5] <- p[5]/ptot
  pp[6] <- p[6]/ptot
  pp[7] <- p[7]/ptot
  pp[8] <- p[8]/ptot
  pp[9] <- p[9]/ptot
  pp[10] <- p[10]/ptot
  pp[11] <- p[11]/ptot
  pp[12] <- p[12]/ptot
  pp[13] <- p[13]/ptot
  pp[14] <- p[14]/ptot
  pp[15] <- p[15]/ptot
  pp[16] <- p[16]/ptot
  pp[17] <- p[17]/ptot
  pp[18] <- p[18]/ptot
  pp[19] <- p[19]/ptot
  pp[20] <- p[20]/ptot
  pp[21] <- p[21]/ptot
  pp[22] <- p[22]/ptot
  pp[23] <- p[23]/ptot
  pp[24] <- p[24]/ptot
  pp[25] <- p[25]/ptot
  pp[26] <- p[26]/ptot
  pp[27] <- p[27]/ptot
  pp[28] <- p[28]/ptot
  pp[29] <- p[29]/ptot
  pp[30] <- p[30]/ptot
  pp[31] <- p[31]/ptot
  pp[32] <- p[32]/ptot  
  
  pr <- Tau[1]
  # Code:        D-TC    (Disease status - POC T outcome,  POC CC outcome)
  Tau[1] ~ dunif(0.0,0.05)        #prev    
  Tau[2] ~ dunif(0.01, 0.99)       # se POC T    1-
  Tau[3] ~ dunif(0.95, 1)       # sp POC T  0-
  Tau[4] ~ dunif(0, 1)      # se POC CC    1-1
  Tau[5] ~ dunif(0, 1)              #      1-0
  Tau[6] ~ dunif(0, 1)    # sp POC CC      0-0
  Tau[7] ~ dunif(0, 1)              #      0-1
  Tau[8] ~ dunif(0.1, 0.95)     # se  rES33     1-11
  Tau[9] ~ dunif(0.1, 0.95)              #      1-10
  Tau[10] ~ dunif(0.1, 0.95)             #      1-01
  Tau[11] ~ dunif(0.1, 0.95)             #      1-00
  Tau[12] ~ dunif(0.5, 0.99)  # sp rES33      0-00
  Tau[13] ~ dunif(0, 0.99)             #      0-01    # if POC CC positive, then rES33 more likely also positive
  Tau[14] ~ dunif(0.5, 0.99)           #      0-10
  Tau[15] ~ dunif(0 , 0.99)            #      0-11     # if POC CC positive, then rES33 more likely also positive (possibly also for D = 0)
  Tau[16] ~ dunif(0.1,0.85)     # se mPCR
  Tau[17] ~ dunif(0.1,0.85)
  Tau[18] ~ dunif(0.1,0.85)
  Tau[19] ~ dunif(0.1,0.85)
  Tau[20] ~ dunif(0.1,0.85)
  Tau[21] ~ dunif(0.1,0.85)
  Tau[22] ~ dunif(0.1,0.85)
  Tau[23] ~ dunif(0.1,0.85)
  Tau[24] ~ dunif(0.95,1)    # sp mPCR
  Tau[25] ~ dunif(0.95,1)
  Tau[26] ~ dunif(0.95,1)
  Tau[27] ~ dunif(0.95,1)
  Tau[28] ~ dunif(0.95,1)
  Tau[29] ~ dunif(0.95,1)
  Tau[30] ~ dunif(0.95,1)
  Tau[31] ~ dunif(0.95,1)
  Tau[32] ~ dunif(0.15,0.99)     # se copro
  Tau[33] ~ dunif(0.15,0.99)
  Tau[34] ~ dunif(0.15,0.99)
  Tau[35] ~ dunif(0.15,0.99)
  Tau[36] ~ dunif(0.15,0.99)
  Tau[37] ~ dunif(0.15,0.99)
  Tau[38] ~ dunif(0.15,0.99)
  Tau[39] ~ dunif(0.15,0.99)
  Tau[40] ~ dunif(0.15,0.99)     
  Tau[41] ~ dunif(0.15,0.99)
  Tau[42] ~ dunif(0.15,0.99)
  Tau[43] ~ dunif(0.15,0.99)
  Tau[44] ~ dunif(0.15,0.99)
  Tau[45] ~ dunif(0.15,0.99)
  Tau[46] ~ dunif(0.15,0.99)
  Tau[47] ~ dunif(0.15,0.99)
  Tau[48] ~ dunif(0.3,0.99)    # sp copro
  Tau[49] ~ dunif(0.3,0.99)
  Tau[50] ~ dunif(0.3,0.99)
  Tau[51] ~ dunif(0.3,0.99)
  Tau[52] ~ dunif(0.3,0.99)
  Tau[53] ~ dunif(0.3,0.99)
  Tau[54] ~ dunif(0.3,0.99)
  Tau[55] ~ dunif(0.3,0.99)
  Tau[56] ~ dunif(0.3,0.99)    
  Tau[57] ~ dunif(0.3,0.99)
  Tau[58] ~ dunif(0.3,0.99)
  Tau[59] ~ dunif(0.3,0.99)
  Tau[60] ~ dunif(0.3,0.99)
  Tau[61] ~ dunif(0.3,0.99)
  Tau[62] ~ dunif(0.3,0.99)
  Tau[63] ~ dunif(0.3,0.99)
  
  se[1] <- Tau[2]
  se[2] <- Tau[2]*Tau[4] + (1-Tau[2])*Tau[5]
  se[3] <- Tau[2]*( Tau[4]*Tau[8]  +  (1-Tau[4])*Tau[9])   +   (1-Tau[2])*( (Tau[5]*Tau[10]) + (1-Tau[5])*Tau[11])
  se[4] <- Tau[2]*( Tau[4]*( Tau[8]*Tau[16] + (1-Tau[8])*Tau[17] ) + (1-Tau[4])*( Tau[9]*Tau[18] + (1-Tau[9])*Tau[19]) )+(1-Tau[2])*( Tau[5]*( Tau[10]*Tau[20] + (1-Tau[10])*Tau[21] ) + (1-Tau[5])*( Tau[11]*Tau[22] + (1-Tau[11])*Tau[23]) )
  
  sefivea <- Tau[2]*( Tau[4]*( Tau[8]*(Tau[16]*Tau[32] + (1-Tau[16])*Tau[33]) 
                               + (1-Tau[8])*(Tau[17]*Tau[34] + (1-Tau[17])*Tau[35]) ) +
                        (1-Tau[4])*( Tau[9]*(Tau[18]*Tau[36] + (1-Tau[18])*Tau[37])
                                     + (1-Tau[9])*(Tau[19]*Tau[38] + (1-Tau[19])*Tau[39]) )) 
  
  sefiveb <- (1-Tau[2])*( Tau[5]*( Tau[10]*(Tau[20]*Tau[40] +(1-Tau[20])*Tau[41]) + 
                                     (1-Tau[10])*(Tau[21]*Tau[42] + (1-Tau[21])*Tau[43]) ) +
                            (1-Tau[5])*( Tau[11]*(Tau[22]*Tau[44] + (1-Tau[22])*Tau[45]) 
                                         + (1-Tau[11])*(Tau[23]*Tau[46] + (1-Tau[23])*Tau[47])) )
  
  se[5] <- sefivea + sefiveb
  
  sp[1] <- Tau[3]
  sp[2] <- Tau[3]*Tau[6] + (1-Tau[3])*Tau[7]
  sp[3] <- Tau[3]*( (Tau[6]*Tau[12]) + (1-Tau[6])*Tau[13] ) + (1-Tau[3])*( (Tau[7]*Tau[14]) + (1-Tau[7])*Tau[15] )
  sp[4] <- Tau[3]*( Tau[6]*( Tau[12]*Tau[24] + (1-Tau[12])*Tau[25] ) + (1-Tau[6])*( Tau[13]*Tau[26] + (1-Tau[13])*Tau[27]) ) +   (1-Tau[3])*( Tau[7]*( Tau[14]*Tau[28] + (1-Tau[14])*Tau[29] ) + (1-Tau[7])*( Tau[15]*Tau[30] + (1-Tau[15])*Tau[31]) )
  
  spfivea <- Tau[3]*( Tau[6]*( Tau[12]*(Tau[24]*Tau[48] + (1-Tau[24])*Tau[49]) 
                               + (1-Tau[12])*(Tau[25]*Tau[50] + (1-Tau[25])*Tau[51]) )
                      + (1-Tau[6])*( Tau[13]*(Tau[26]*Tau[52] + (1-Tau[26])*Tau[53]) +
                                       (1-Tau[13])*(Tau[27]*Tau[54] + (1-Tau[27])*Tau[55]) ) )
  
  spfiveb <- (1-Tau[3])*( Tau[7]*( Tau[14]*(Tau[28]*Tau[56] + (1-Tau[28])*Tau[57]) + 
                                     (1-Tau[14])*(Tau[29]*Tau[58] + (1-Tau[29])*Tau[59]) ) +
                            (1-Tau[7])*( Tau[15]*(Tau[30]*Tau[60] + (1-Tau[30])*(1-Tau[61]))+ 
                                           (1-Tau[15])*(Tau[31]*Tau[62] + (1-Tau[31])*Tau[63] ) ) )
  
  sp[5] <- spfivea + spfiveb
  
  
  ppv[1] <- Tau[1]*se[1]/(Tau[1]*se[1] + (1-Tau[1])*(1-sp[1]) )
  ppv[2] <- Tau[1]*se[2]/(Tau[1]*se[2] + (1-Tau[1])*(1-sp[2]) )
  ppv[3] <- Tau[1]*se[3]/(Tau[1]*se[3] + (1-Tau[1])*(1-sp[3]) )
  ppv[4] <- Tau[1]*se[4]/(Tau[1]*se[4] + (1-Tau[1])*(1-sp[4]) )
  ppv[5] <- Tau[1]*se[5]/(Tau[1]*se[5] + (1-Tau[1])*(1-sp[5]) )
  
  npv[1] <- (1-Tau[1])*sp[1] / ( (1-Tau[1])*sp[1] + Tau[1]*(1-se[1])  )
  npv[2] <- (1-Tau[1])*sp[2] / ( (1-Tau[1])*sp[2] + Tau[1]*(1-se[2])  )
  npv[3] <- (1-Tau[1])*sp[3] / ( (1-Tau[1])*sp[3] + Tau[1]*(1-se[3])  )
  npv[4] <- (1-Tau[1])*sp[4] / ( (1-Tau[1])*sp[4] + Tau[1]*(1-se[4])  )
  npv[5] <- (1-Tau[1])*sp[5] / ( (1-Tau[1])*sp[5] + Tau[1]*(1-se[5])  )
  
  r2[1:32] ~ dmulti(pp[1:32],n)
  
  for ( i in 1:32)
  {
    d[i] <- r[i]*log(max(r[i],1)/(pp[i]*n))
    d2[i] <- r2[i]*log(max(r2[i],1)/(pp[i]*n))
  }
  bayesp <- step(sum(d[]) - sum(d2[]))
}

model.file <- file.path(tempdir(), "modelT.txt") 
write.model(model, model.file)
#Provide data based on cross-classified results
data <- list(r = c(numbers[1:32]), n = sum(numbers[1:32]))
#parameters to be estimated.
params <- c("pp","Tau","pr","se","sp","npv","ppv", "bayesp")

out.bugs <- bugs(data, inits=NULL, params, model.file, codaPkg=FALSE,n.iter=Nbugs,debug=FALSE, DIC = TRUE)
out.coda <- as.mcmc.list(out.bugs) 

out <- summary(out.coda, q=c(0.025, 0.975)) 

outsumm <- left_join(as.data.frame(out$statistics)%>%rownames_to_column("vars"),
                     as.data.frame(out$quantiles)%>%rownames_to_column("vars") )

info <- info%>%bind_rows(
  outsumm%>%filter(! ( grepl("pp\\[",vars) |(grepl("Tau", vars))  ) )%>%
    mutate(Doc = "T_III_Final",
           Group = "Blue",
           Analysis = "All")
)

pp <- outsumm%>%filter( grepl("pp\\[", vars))%>%mutate(ord = str_replace(vars,"pp\\[",""))%>%
  mutate(ord = str_replace(ord, "\\]",""))%>%
  mutate(ord = as.numeric(ord))%>%
  arrange(ord)%>%pull(Mean)

pDmulti <- outsumm%>%filter(vars == "deviance")%>%pull(Mean) + 2*(lgamma(sum(numbers)+1)-sum(lgamma(numbers+1)) + sum(numbers*log(pp)))

Tau <- outsumm%>%filter( grepl("Tau", vars))%>%mutate(ord = str_replace(vars,"Tau\\[",""))%>%
  mutate(ord = str_replace(ord, "\\]",""))%>%
  mutate(ord = as.numeric(ord))%>%
  arrange(ord)%>%pull(Mean)

p <- rep(NA,32)
PsampPP <- 1
PsampPN <- 1 
PsampNP <- 0.833
PsampNN <- 0.055

p[1]  <- (Tau[1]*Tau[2]*    Tau[4]*Tau[8]*Tau[16]*Tau[32] + (1-Tau[1])*(1-Tau[3])*(1-Tau[7])*(1-Tau[15])*(1-Tau[31])*(1-Tau[63]) )*PsampPP            #11111    POC ++
p[2]  <- (Tau[1]*Tau[2]*    Tau[4]*Tau[8]*Tau[16]*(1-Tau[32]) + (1-Tau[1])*(1-Tau[3])*(1-Tau[7])*(1-Tau[15])*(1-Tau[31])*Tau[63] )*PsampPP            #11110    POC ++
p[3]  <- (Tau[1]*Tau[2]*    Tau[4]*Tau[8]*(1-Tau[16])*Tau[33] + (1-Tau[1])*(1-Tau[3])*(1-Tau[7])*(1-Tau[15])*Tau[31]*(1-Tau[62]))*PsampPP             #11101    POC ++ 
p[4]  <- (Tau[1]*Tau[2]*    Tau[4]*Tau[8]*(1-Tau[16])*(1-Tau[33]) + (1-Tau[1])*(1-Tau[3])*(1-Tau[7])*(1-Tau[15])*Tau[31]*Tau[62])*PsampPP             #11100    POC ++
p[5]  <- (Tau[1]*Tau[2]*    Tau[4]*(1-Tau[8])*Tau[17]*Tau[34] + (1-Tau[1])*(1-Tau[3])*(1-Tau[7])*Tau[15]*(1-Tau[30])*(1-Tau[61]))*PsampPP             #11011    POC ++
p[6]  <- (Tau[1]*Tau[2]*    Tau[4]*(1-Tau[8])*Tau[17]*(1-Tau[34]) + (1-Tau[1])*(1-Tau[3])*(1-Tau[7])*Tau[15]*(1-Tau[30])*Tau[61])*PsampPP             #11010    POC ++
p[7]  <- (Tau[1]*Tau[2]*    Tau[4]*(1-Tau[8])*(1-Tau[17])*Tau[35] + (1-Tau[1])*(1-Tau[3])*(1-Tau[7])*Tau[15]*Tau[30]*(1-Tau[60]))*PsampPP             #11001    POC ++
p[8]  <- (Tau[1]*Tau[2]*    Tau[4]*(1-Tau[8])*(1-Tau[17])*(1-Tau[35]) + (1-Tau[1])*(1-Tau[3])*(1-Tau[7])*Tau[15]*Tau[30]*Tau[60])*PsampPP             #11000    POC ++

p[9]  <- (Tau[1]*Tau[2]* (1-Tau[4])*Tau[9]*Tau[18]*Tau[36] + (1-Tau[1])*(1-Tau[3])*Tau[7]*(1-Tau[14])*(1-Tau[29])*(1-Tau[59]))*PsampPN             #10111    POC +-
p[10] <- (Tau[1]*Tau[2]* (1-Tau[4])*Tau[9]*Tau[18]*(1-Tau[36]) + (1-Tau[1])*(1-Tau[3])*Tau[7]*(1-Tau[14])*(1-Tau[29])*Tau[59])*PsampPN             #10110    POC +-
p[11] <- (Tau[1]*Tau[2]* (1-Tau[4])*Tau[9]*(1-Tau[18])*Tau[37] + (1-Tau[1])*(1-Tau[3])*Tau[7]*(1-Tau[14])*Tau[29]*(1-Tau[58]))*PsampPN             #10101    POC +-  
p[12] <- (Tau[1]*Tau[2]* (1-Tau[4])*Tau[9]*(1-Tau[18])*(1-Tau[37]) + (1-Tau[1])*(1-Tau[3])*Tau[7]*(1-Tau[14])*Tau[29]*Tau[58])*PsampPN             #10100    POC +-
p[13] <- (Tau[1]*Tau[2]*(1-Tau[4])*(1-Tau[9])*Tau[19]*Tau[38] + (1-Tau[1])*(1-Tau[3])*Tau[7]*Tau[14]*(1-Tau[28])*(1-Tau[57]))*PsampPN             #10011    POC +-
p[14] <- (Tau[1]*Tau[2]*(1-Tau[4])*(1-Tau[9])*Tau[19]*(1-Tau[38]) + (1-Tau[1])*(1-Tau[3])*Tau[7]*Tau[14]*(1-Tau[28])*Tau[57])*PsampPN             #10010    POC +-
p[15] <- (Tau[1]*Tau[2]*(1-Tau[4])*(1-Tau[9])*(1-Tau[19])*Tau[39] + (1-Tau[1])*(1-Tau[3])*Tau[7]*Tau[14]*Tau[28]*(1-Tau[56]))*PsampPN             #10001    POC +-
p[16] <- (Tau[1]*Tau[2]*(1-Tau[4])*(1-Tau[9])*(1-Tau[19])*(1-Tau[39]) + (1-Tau[1])*(1-Tau[3])*Tau[7]*Tau[14]*Tau[28]*Tau[56])*PsampPN             #10000    POC +-

p[17] <- (Tau[1]*(1-Tau[2])*Tau[5]*Tau[10]*Tau[20]*Tau[40] + (1-Tau[1])*Tau[3]*(1-Tau[6])*(1-Tau[13])*(1-Tau[27])*(1-Tau[55]))*PsampNP            #01111    POC -+
p[18] <- (Tau[1]*(1-Tau[2])*Tau[5]*Tau[10]*Tau[20]*(1-Tau[40]) + (1-Tau[1])*Tau[3]*(1-Tau[6])*(1-Tau[13])*(1-Tau[27])*Tau[55])*PsampNP            #01110    POC -+
p[19] <- (Tau[1]*(1-Tau[2])*Tau[5]*Tau[10]*(1-Tau[20])*Tau[41] + (1-Tau[1])*Tau[3]*(1-Tau[6])*(1-Tau[13])*Tau[27]*(1-Tau[54]))*PsampNP           #01101    POC -+
p[20] <- (Tau[1]*(1-Tau[2])*Tau[5]*Tau[10]*(1-Tau[20])*(1-Tau[41]) + (1-Tau[1])*Tau[3]*(1-Tau[6])*(1-Tau[13])*Tau[27]*Tau[54])*PsampNP           #01100    POC -+  
p[21] <- (Tau[1]*(1-Tau[2])*Tau[5]*(1-Tau[10])*Tau[21]*Tau[42] + (1-Tau[1])*Tau[3]*(1-Tau[6])*Tau[13]*(1-Tau[26])*(1-Tau[53]))*PsampNP           #01011    POC -+
p[22] <- (Tau[1]*(1-Tau[2])*Tau[5]*(1-Tau[10])*Tau[21]*(1-Tau[42]) + (1-Tau[1])*Tau[3]*(1-Tau[6])*Tau[13]*(1-Tau[26])*Tau[53])*PsampNP           #01010    POC -+
p[23] <- (Tau[1]*(1-Tau[2])*Tau[5]*(1-Tau[10])*(1-Tau[21])*Tau[43] + (1-Tau[1])*Tau[3]*(1-Tau[6])*Tau[13]*Tau[26]*(1-Tau[52]))*PsampNP           #01001    POC -+
p[24] <- (Tau[1]*(1-Tau[2])*Tau[5]*(1-Tau[10])*(1-Tau[21])*(1-Tau[43]) + (1-Tau[1])*Tau[3]*(1-Tau[6])*Tau[13]*Tau[26]*Tau[52])*PsampNP           #01000    POC -+

p[25] <- (Tau[1]*(1-Tau[2])*(1-Tau[5])*Tau[11]*Tau[22]*Tau[44] + (1-Tau[1])*Tau[3]*Tau[6]*(1-Tau[12])*(1-Tau[25])*(1-Tau[51]))*PsampNN            #0011    POC --
p[26] <- (Tau[1]*(1-Tau[2])*(1-Tau[5])*Tau[11]*Tau[22]*(1-Tau[44]) + (1-Tau[1])*Tau[3]*Tau[6]*(1-Tau[12])*(1-Tau[25])*Tau[51])*PsampNN            #0011    POC --
p[27] <- (Tau[1]*(1-Tau[2])*(1-Tau[5])*Tau[11]*(1-Tau[22])*Tau[45] + (1-Tau[1])*Tau[3]*Tau[6]*(1-Tau[12])*Tau[25]*(1-Tau[50]))*PsampNN            #0010    POC --
p[28] <- (Tau[1]*(1-Tau[2])*(1-Tau[5])*Tau[11]*(1-Tau[22])*(1-Tau[45]) + (1-Tau[1])*Tau[3]*Tau[6]*(1-Tau[12])*Tau[25]*Tau[50])*PsampNN            #0010    POC --
p[29] <- (Tau[1]*(1-Tau[2])*(1-Tau[5])*(1-Tau[11])*Tau[23]*Tau[46] + (1-Tau[1])*Tau[3]*Tau[6]*Tau[12]*(1-Tau[24])*(1-Tau[49]))*PsampNN            #0001    POC --
p[30] <- (Tau[1]*(1-Tau[2])*(1-Tau[5])*(1-Tau[11])*Tau[23]*(1-Tau[46]) + (1-Tau[1])*Tau[3]*Tau[6]*Tau[12]*(1-Tau[24])*Tau[49])*PsampNN            #0001    POC --
p[31] <- (Tau[1]*(1-Tau[2])*(1-Tau[5])*(1-Tau[11])*(1-Tau[23])*Tau[47] + (1-Tau[1])*Tau[3]*Tau[6]*Tau[12]*Tau[24]*(1-Tau[48]))*PsampNN            #0000    POC --
p[32] <- (Tau[1]*(1-Tau[2])*(1-Tau[5])*(1-Tau[11])*(1-Tau[23])*(1-Tau[47]) + (1-Tau[1])*Tau[3]*Tau[6]*Tau[12]*Tau[24]*Tau[48])*PsampNN            #0000    POC --

ptot <- p[1] + p[2] +p[3] + p[4] +  p[5] + p[6] +p[7] + p[8] + p[9] + p[10] +p[11] + p[12] +  p[13] + p[14] +p[15] + p[16] +
  p[17] + p[18] +p[19] + p[20] +  p[21] + p[22] +p[23] + p[24] + p[25] + p[26] +p[27] + p[28] +  p[29] + p[30] +p[31] + p[32]

pp[1] <- p[1]/ptot
pp[2] <- p[2]/ptot
pp[3] <- p[3]/ptot
pp[4] <- p[4]/ptot
pp[5] <- p[5]/ptot
pp[6] <- p[6]/ptot
pp[7] <- p[7]/ptot
pp[8] <- p[8]/ptot
pp[9] <- p[9]/ptot
pp[10] <- p[10]/ptot
pp[11] <- p[11]/ptot
pp[12] <- p[12]/ptot
pp[13] <- p[13]/ptot
pp[14] <- p[14]/ptot
pp[15] <- p[15]/ptot
pp[16] <- p[16]/ptot
pp[17] <- p[17]/ptot
pp[18] <- p[18]/ptot
pp[19] <- p[19]/ptot
pp[20] <- p[20]/ptot
pp[21] <- p[21]/ptot
pp[22] <- p[22]/ptot
pp[23] <- p[23]/ptot
pp[24] <- p[24]/ptot
pp[25] <- p[25]/ptot
pp[26] <- p[26]/ptot
pp[27] <- p[27]/ptot
pp[28] <- p[28]/ptot
pp[29] <- p[29]/ptot
pp[30] <- p[30]/ptot
pp[31] <- p[31]/ptot
pp[32] <- p[32]/ptot 

pDnodes <- outsumm%>%filter(vars == "deviance")%>%pull(Mean) + 2*(lgamma(sum(numbers)+1)-sum(lgamma(numbers+1)) + sum(numbers*log(pp)))

"pD_nodes"
pDnodes
"pD multinomial"
pDmulti

densityplot(out.coda)
gelman.diag(out.coda)
gelman.plot(out.coda)

## Selected tests: POC-T, POC-CC, mPCR, coproAg

allcombos <- expand.grid(poct = c(1,0),
                         pocc = c(1,0),
                         `mPCR-Tsol` = c(1,0),
                         coproAg = c(1,0))%>%arrange(desc(poct),
                                                     desc(pocc),
                                                     desc(`mPCR-Tsol`),
                                                     desc(coproAg))

numbersdf <- left_join(allcombos,
                       thedata%>%filter(Group == "Blue")%>%filter(fullcaset==1)%>%
                         filter(fullcaset == 1)%>%group_by(poct, pocc, `mPCR-Tsol`, coproAg)%>%summarise(n = n()))%>%
  mutate( n = ifelse(is.na(n), 0, n))

numbers <- numbersdf%>%pull(n)

#Specifiy your models as a function
model <- function()
{
  
  PsampPP <- 1
  PsampPN <- 1 
  PsampNP <- 0.833
  PsampNN <- 0.055
  
  r[1:16] ~ dmulti(pp[1:16], n)
  ## p[1] = p(111); p[8] = p(000); pr = true prevalence; a_ijk = sigma; b_ijk = sigma^prime
  
  p[1] <- (Tau[1]*Tau[2]*Tau[4]*Tau[8]*Tau[16] + (1-Tau[1])*(1-Tau[3])*(1-Tau[7])*(1-Tau[15])*(1-Tau[31]) )*PsampPP            #1111    POC 11
  p[2] <- (Tau[1]*Tau[2]*Tau[4]*Tau[8]*(1-Tau[16]) + (1-Tau[1])*(1-Tau[3])*(1-Tau[7])*(1-Tau[15])*Tau[31])*PsampPP             #1110    POC 11 
  p[3] <- (Tau[1]*Tau[2]*Tau[4]*(1-Tau[8])*Tau[17] + (1-Tau[1])*(1-Tau[3])*(1-Tau[7])*Tau[15]*(1-Tau[30]))*PsampPP             #1101    POC 11
  p[4] <- (Tau[1]*Tau[2]*Tau[4]*(1-Tau[8])*(1-Tau[17]) + (1-Tau[1])*(1-Tau[3])*(1-Tau[7])*Tau[15]*Tau[30])*PsampPP             #1100    POC 11
  
  p[5] <- (Tau[1]*Tau[2]*(1-Tau[4])*Tau[9]*Tau[18] + (1-Tau[1])*(1-Tau[3])*Tau[7]*(1-Tau[14])*(1-Tau[29]))*PsampPN             #1011    POC 10
  p[6] <- (Tau[1]*Tau[2]*(1-Tau[4])*Tau[9]*(1-Tau[18]) + (1-Tau[1])*(1-Tau[3])*Tau[7]*(1-Tau[14])*Tau[29])*PsampPN             #1010    POC 10
  p[7] <- (Tau[1]*Tau[2]*(1-Tau[4])*(1-Tau[9])*Tau[19] + (1-Tau[1])*(1-Tau[3])*Tau[7]*Tau[14]*(1-Tau[28]))*PsampPN             #1001    POC 10
  p[8] <- (Tau[1]*Tau[2]*(1-Tau[4])*(1-Tau[9])*(1-Tau[19]) + (1-Tau[1])*(1-Tau[3])*Tau[7]*Tau[14]*Tau[28])*PsampPN             #1000    POC 10
  
  p[9] <- (Tau[1]*(1-Tau[2])*Tau[5]*Tau[10]*Tau[20] + (1-Tau[1])*Tau[3]*(1-Tau[6])*(1-Tau[13])*(1-Tau[27]))*PsampNP            #0111    POC 01
  p[10] <- (Tau[1]*(1-Tau[2])*Tau[5]*Tau[10]*(1-Tau[20]) + (1-Tau[1])*Tau[3]*(1-Tau[6])*(1-Tau[13])*Tau[27])*PsampNP           #0110    POC 01
  p[11] <- (Tau[1]*(1-Tau[2])*Tau[5]*(1-Tau[10])*Tau[21] + (1-Tau[1])*Tau[3]*(1-Tau[6])*Tau[13]*(1-Tau[26]))*PsampNP           #0101    POC 01
  p[12] <- (Tau[1]*(1-Tau[2])*Tau[5]*(1-Tau[10])*(1-Tau[21]) + (1-Tau[1])*Tau[3]*(1-Tau[6])*Tau[13]*Tau[26])*PsampNP           #0100    POC 01
  
  p[13] <- (Tau[1]*(1-Tau[2])*(1-Tau[5])*Tau[11]*Tau[22] + (1-Tau[1])*Tau[3]*Tau[6]*(1-Tau[12])*(1-Tau[25]))*PsampNN            #0011    POC 00
  p[14] <- (Tau[1]*(1-Tau[2])*(1-Tau[5])*Tau[11]*(1-Tau[22]) + (1-Tau[1])*Tau[3]*Tau[6]*(1-Tau[12])*Tau[25])*PsampNN            #0010    POC 00
  p[15] <- (Tau[1]*(1-Tau[2])*(1-Tau[5])*(1-Tau[11])*Tau[23] + (1-Tau[1])*Tau[3]*Tau[6]*Tau[12]*(1-Tau[24]))*PsampNN            #0001    POC 00
  p[16] <- (Tau[1]*(1-Tau[2])*(1-Tau[5])*(1-Tau[11])*(1-Tau[23]) + (1-Tau[1])*Tau[3]*Tau[6]*Tau[12]*Tau[24])*PsampNN            #0000    POC 00
  
  ptot <- p[1] + p[2] +p[3] + p[4] +  p[5] + p[6] +p[7] + p[8] + p[9] + p[10] +p[11] + p[12] +  p[13] + p[14] +p[15] + p[16]
  
  pp[1] <- p[1]/ptot
  pp[2] <- p[2]/ptot
  pp[3] <- p[3]/ptot
  pp[4] <- p[4]/ptot
  pp[5] <- p[5]/ptot
  pp[6] <- p[6]/ptot
  pp[7] <- p[7]/ptot
  pp[8] <- p[8]/ptot
  pp[9] <- p[9]/ptot
  pp[10] <- p[10]/ptot
  pp[11] <- p[11]/ptot
  pp[12] <- p[12]/ptot
  pp[13] <- p[13]/ptot
  pp[14] <- p[14]/ptot
  pp[15] <- p[15]/ptot
  pp[16] <- p[16]/ptot
  
  pr <- Tau[1]
  
  Tau[1] ~ dunif(0.0,0.05)        #prev
  Tau[2] ~ dunif(0.01, 0.95)       # se POC T
  Tau[3] ~ dunif(0.95, 1)       # sp POC T
  Tau[4] ~ dunif(0, 1)      # se POC C
  Tau[5] ~ dunif(0, 1)
  Tau[6] ~ dunif(0, 1)    # sp POC C
  Tau[7] ~ dunif(0, 1)
  Tau[8] ~ dunif(0.1, 0.85)     # se  mPCR
  Tau[9] ~ dunif(0.1, 0.85)
  Tau[10] ~ dunif(0.1, 0.85)
  Tau[11] ~ dunif(0.1, 0.85)
  Tau[12] ~ dunif(0.95, 1)  # sp mPCR
  Tau[13] ~ dunif(0.95, 1)
  Tau[14] ~ dunif(0.95, 1)
  Tau[15] ~ dunif(0.95, 1)
  Tau[16] ~ dunif(0.15,0.99)     # se copro
  Tau[17] ~ dunif(0.15,0.99)
  Tau[18] ~ dunif(0.15,0.99)
  Tau[19] ~ dunif(0.15,0.99)
  Tau[20] ~ dunif(0.15,0.99)
  Tau[21] ~ dunif(0.15,0.99)
  Tau[22] ~ dunif(0.15,0.99)
  Tau[23] ~ dunif(0.15,0.99)
  Tau[24] ~ dunif(0.3,0.99)    # sp copro
  Tau[25] ~ dunif(0.3,0.99)
  Tau[26] ~ dunif(0.3,0.99)
  Tau[27] ~ dunif(0.3,0.99)
  Tau[28] ~ dunif(0.3,0.99)
  Tau[29] ~ dunif(0.3,0.99)
  Tau[30] ~ dunif(0.3,0.99)
  Tau[31] ~ dunif(0.3,0.99)
  
  se[1] <- Tau[2]
  se[2] <- Tau[2]*Tau[4] + (1-Tau[2])*Tau[5]
  se[3] <- Tau[2]*( Tau[4]*Tau[8]  +  (1-Tau[4])*Tau[9])   +   (1-Tau[2])*( (Tau[5]*Tau[10]) + (1-Tau[5])*Tau[11])
  se[4] <- Tau[2]*( Tau[4]*( Tau[8]*Tau[16] + (1-Tau[8])*Tau[17] ) + (1-Tau[4])*( Tau[9]*Tau[18] + (1-Tau[9])*Tau[19]) )+(1-Tau[2])*( Tau[5]*( Tau[10]*Tau[20] + (1-Tau[10])*Tau[21] ) + (1-Tau[5])*( Tau[11]*Tau[22] + (1-Tau[11])*Tau[23]) )
  sp[1] <- Tau[3]
  sp[2] <- Tau[3]*Tau[6] + (1-Tau[3])*Tau[7]
  sp[3] <- Tau[3]*( (Tau[6]*Tau[12]) + (1-Tau[6])*Tau[13] ) + (1-Tau[3])*( (Tau[7]*Tau[14]) + (1-Tau[7])*Tau[15] )
  sp[4] <- Tau[3]*( Tau[6]*( Tau[12]*Tau[24] + (1-Tau[12])*Tau[25] ) + (1-Tau[6])*( Tau[13]*Tau[26] + (1-Tau[13])*Tau[27]) ) +   (1-Tau[3])*( Tau[7]*( Tau[14]*Tau[28] + (1-Tau[14])*Tau[29] ) + (1-Tau[7])*( Tau[15]*Tau[30] + (1-Tau[15])*Tau[31]) )
  
  ppv[1] <- Tau[1]*se[1]/(Tau[1]*se[1] + (1-Tau[1])*(1-sp[1]) )
  ppv[2] <- Tau[1]*se[2]/(Tau[1]*se[2] + (1-Tau[1])*(1-sp[2]) )
  ppv[3] <- Tau[1]*se[3]/(Tau[1]*se[3] + (1-Tau[1])*(1-sp[3]) )
  ppv[4] <- Tau[1]*se[4]/(Tau[1]*se[4] + (1-Tau[1])*(1-sp[4]) )
  
  npv[1] <- (1-Tau[1])*sp[1] / ( (1-Tau[1])*sp[1] + Tau[1]*(1-se[1])  )
  npv[2] <- (1-Tau[1])*sp[2] / ( (1-Tau[1])*sp[2] + Tau[1]*(1-se[2])  )
  npv[3] <- (1-Tau[1])*sp[3] / ( (1-Tau[1])*sp[3] + Tau[1]*(1-se[3])  )
  npv[4] <- (1-Tau[1])*sp[4] / ( (1-Tau[1])*sp[4] + Tau[1]*(1-se[4])  )
  
  r2[1:16] ~ dmulti(pp[1:16],n)
  
  for ( i in 1:16)
  {
    d[i] <- r[i]*log(max(r[i],1)/(pp[i]*n))
    d2[i] <- r2[i]*log(max(r2[i],1)/(pp[i]*n))
  }
  bayesp <- step(sum(d[]) - sum(d2[]))
}

model.file <- file.path(tempdir(), "modelT.txt") 
write.model(model, model.file)

#Provide data based on cross-classified results
data <- list(r = c(numbers[1:16]), n = sum(numbers[1:16]))
#parameters to be estimated.
params <- c("pp","Tau","pr","se","sp","npv","ppv", "bayesp")

out.bugs <- bugs(data, inits=NULL, params, model.file, codaPkg=FALSE,n.iter=Nbugs,debug=FALSE, DIC = TRUE)
out.coda <- as.mcmc.list(out.bugs) 

out <- summary(out.coda, q=c(0.025, 0.975)) 

outsumm <- left_join(as.data.frame(out$statistics)%>%rownames_to_column("vars"),
                     as.data.frame(out$quantiles)%>%rownames_to_column("vars") )

info <- info%>%bind_rows(
  outsumm%>%filter(! ( grepl("pp\\[",vars) |(grepl("Tau", vars))  ) )%>%
    mutate(Doc = "T_III_Final",
           Group = "Blue",
           Analysis = "Selected tests")
)

pp <- outsumm%>%filter( grepl("pp\\[", vars))%>%mutate(ord = str_replace(vars,"pp\\[",""))%>%
  mutate(ord = str_replace(ord, "\\]",""))%>%
  mutate(ord = as.numeric(ord))%>%
  arrange(ord)%>%pull(Mean)

pDmulti <- outsumm%>%filter(vars == "deviance")%>%pull(Mean) + 2*(lgamma(sum(numbers)+1)-sum(lgamma(numbers+1)) + sum(numbers*log(pp)))

Tau <- outsumm%>%filter( grepl("Tau", vars))%>%mutate(ord = str_replace(vars,"Tau\\[",""))%>%
  mutate(ord = str_replace(ord, "\\]",""))%>%
  mutate(ord = as.numeric(ord))%>%
  arrange(ord)%>%pull(Mean)

p <- rep(NA,16)
PsampPP <- 1
PsampPN <- 1 
PsampNP <- 0.833
PsampNN <- 0.055

r[1:16] ~ dmulti(pp[1:16], n)
## p[1] = p(111); p[8] = p(000); pr = true prevalence; a_ijk = sigma; b_ijk = sigma^prime

p[1] <- (Tau[1]*Tau[2]*Tau[4]*Tau[8]*Tau[16] + (1-Tau[1])*(1-Tau[3])*(1-Tau[7])*(1-Tau[15])*(1-Tau[31]) )*PsampPP            #1111    POC 11
p[2] <- (Tau[1]*Tau[2]*Tau[4]*Tau[8]*(1-Tau[16]) + (1-Tau[1])*(1-Tau[3])*(1-Tau[7])*(1-Tau[15])*Tau[31])*PsampPP             #1110    POC 11 
p[3] <- (Tau[1]*Tau[2]*Tau[4]*(1-Tau[8])*Tau[17] + (1-Tau[1])*(1-Tau[3])*(1-Tau[7])*Tau[15]*(1-Tau[30]))*PsampPP             #1101    POC 11
p[4] <- (Tau[1]*Tau[2]*Tau[4]*(1-Tau[8])*(1-Tau[17]) + (1-Tau[1])*(1-Tau[3])*(1-Tau[7])*Tau[15]*Tau[30])*PsampPP             #1100    POC 11

p[5] <- (Tau[1]*Tau[2]*(1-Tau[4])*Tau[9]*Tau[18] + (1-Tau[1])*(1-Tau[3])*Tau[7]*(1-Tau[14])*(1-Tau[29]))*PsampPN             #1011    POC 10
p[6] <- (Tau[1]*Tau[2]*(1-Tau[4])*Tau[9]*(1-Tau[18]) + (1-Tau[1])*(1-Tau[3])*Tau[7]*(1-Tau[14])*Tau[29])*PsampPN             #1010    POC 10
p[7] <- (Tau[1]*Tau[2]*(1-Tau[4])*(1-Tau[9])*Tau[19] + (1-Tau[1])*(1-Tau[3])*Tau[7]*Tau[14]*(1-Tau[28]))*PsampPN             #1001    POC 10
p[8] <- (Tau[1]*Tau[2]*(1-Tau[4])*(1-Tau[9])*(1-Tau[19]) + (1-Tau[1])*(1-Tau[3])*Tau[7]*Tau[14]*Tau[28])*PsampPN             #1000    POC 10

p[9] <- (Tau[1]*(1-Tau[2])*Tau[5]*Tau[10]*Tau[20] + (1-Tau[1])*Tau[3]*(1-Tau[6])*(1-Tau[13])*(1-Tau[27]))*PsampNP            #0111    POC 01
p[10] <- (Tau[1]*(1-Tau[2])*Tau[5]*Tau[10]*(1-Tau[20]) + (1-Tau[1])*Tau[3]*(1-Tau[6])*(1-Tau[13])*Tau[27])*PsampNP           #0110    POC 01
p[11] <- (Tau[1]*(1-Tau[2])*Tau[5]*(1-Tau[10])*Tau[21] + (1-Tau[1])*Tau[3]*(1-Tau[6])*Tau[13]*(1-Tau[26]))*PsampNP           #0101    POC 01
p[12] <- (Tau[1]*(1-Tau[2])*Tau[5]*(1-Tau[10])*(1-Tau[21]) + (1-Tau[1])*Tau[3]*(1-Tau[6])*Tau[13]*Tau[26])*PsampNP           #0100    POC 01

p[13] <- (Tau[1]*(1-Tau[2])*(1-Tau[5])*Tau[11]*Tau[22] + (1-Tau[1])*Tau[3]*Tau[6]*(1-Tau[12])*(1-Tau[25]))*PsampNN            #0011    POC 00
p[14] <- (Tau[1]*(1-Tau[2])*(1-Tau[5])*Tau[11]*(1-Tau[22]) + (1-Tau[1])*Tau[3]*Tau[6]*(1-Tau[12])*Tau[25])*PsampNN            #0010    POC 00
p[15] <- (Tau[1]*(1-Tau[2])*(1-Tau[5])*(1-Tau[11])*Tau[23] + (1-Tau[1])*Tau[3]*Tau[6]*Tau[12]*(1-Tau[24]))*PsampNN            #0001    POC 00
p[16] <- (Tau[1]*(1-Tau[2])*(1-Tau[5])*(1-Tau[11])*(1-Tau[23]) + (1-Tau[1])*Tau[3]*Tau[6]*Tau[12]*Tau[24])*PsampNN            #0000    POC 00

ptot <- p[1] + p[2] +p[3] + p[4] +  p[5] + p[6] +p[7] + p[8] + p[9] + p[10] +p[11] + p[12] +  p[13] + p[14] +p[15] + p[16]

pp[1] <- p[1]/ptot
pp[2] <- p[2]/ptot
pp[3] <- p[3]/ptot
pp[4] <- p[4]/ptot
pp[5] <- p[5]/ptot
pp[6] <- p[6]/ptot
pp[7] <- p[7]/ptot
pp[8] <- p[8]/ptot
pp[9] <- p[9]/ptot
pp[10] <- p[10]/ptot
pp[11] <- p[11]/ptot
pp[12] <- p[12]/ptot
pp[13] <- p[13]/ptot
pp[14] <- p[14]/ptot
pp[15] <- p[15]/ptot
pp[16] <- p[16]/ptot

pDnodes <- outsumm%>%filter(vars == "deviance")%>%pull(Mean) + 2*(lgamma(sum(numbers)+1)-sum(lgamma(numbers+1)) + sum(numbers*log(pp)))

"pD_nodes"
pDnodes
"pD multinomial"
pDmulti

densityplot(out.coda)
gelman.diag(out.coda)
gelman.plot(out.coda)

## Pink (cohort 1) ####

## All tests: POC-T, POC-CC, rES33, mPCR, coproAg

tab <- thedata%>%filter(Group == "Pink")%>%
  group_by(poct, pocc, fullcaset)%>%summarise(N = n())%>%
  pivot_wider(names_from = "fullcaset", values_from = "N", names_prefix = "fullt")%>%
  mutate(poct = ifelse(poct==0, "-",  "+"),
         pocc = ifelse(pocc==0, "-",  "+"),
         All = ifnazero(fullt0) + ifnazero(fullt1),
         Complete = ifnazero(fullt1),
         Prop = round(100*Complete/All,1))%>%
  dplyr::select(-fullt0, -fullt1)

allcombos <- expand.grid(poct = c(1,0),
                         pocc = c(1,0),
                         `rES33-EITB` = c(1,0),
                         `mPCR-Tsol` = c(1,0),
                         coproAg = c(1,0))%>%arrange(desc(poct),
                                                     desc(pocc),
                                                     desc(`rES33-EITB`),
                                                     desc(`mPCR-Tsol`),
                                                     desc(coproAg))

numbersdf <- left_join(allcombos,
                       thedata%>%filter(Group == "Pink")%>%filter(fullcaset == 1)%>%
                         group_by(poct, pocc, `rES33-EITB`, `mPCR-Tsol`, coproAg)%>%summarise(n = n()))%>%
  mutate( n = ifelse(is.na(n), 0, n))

numbers <- numbersdf%>%pull(n)

model <- function()
{
  PsampPP <- 1
  PsampPN <- 1 
  PsampNP <- 0.875
  PsampNN <- 0.054
  
  r[1:32] ~ dmulti(pp[1:32], n)
  ## p[1] = p(111); p[8] = p(000); pr = true prevalence; a_ijk = sigma; b_ijk = sigma^prime
  
  p[1]  <- (Tau[1]*Tau[2]*    Tau[4]*Tau[8]*Tau[16]*Tau[32] + (1-Tau[1])*(1-Tau[3])*(1-Tau[7])*(1-Tau[15])*(1-Tau[31])*(1-Tau[63]) )*PsampPP            #11111    POC ++
  p[2]  <- (Tau[1]*Tau[2]*    Tau[4]*Tau[8]*Tau[16]*(1-Tau[32]) + (1-Tau[1])*(1-Tau[3])*(1-Tau[7])*(1-Tau[15])*(1-Tau[31])*Tau[63] )*PsampPP            #11110    POC ++
  p[3]  <- (Tau[1]*Tau[2]*    Tau[4]*Tau[8]*(1-Tau[16])*Tau[33] + (1-Tau[1])*(1-Tau[3])*(1-Tau[7])*(1-Tau[15])*Tau[31]*(1-Tau[62]))*PsampPP             #11101    POC ++ 
  p[4]  <- (Tau[1]*Tau[2]*    Tau[4]*Tau[8]*(1-Tau[16])*(1-Tau[33]) + (1-Tau[1])*(1-Tau[3])*(1-Tau[7])*(1-Tau[15])*Tau[31]*Tau[62])*PsampPP             #11100    POC ++
  p[5]  <- (Tau[1]*Tau[2]*    Tau[4]*(1-Tau[8])*Tau[17]*Tau[34] + (1-Tau[1])*(1-Tau[3])*(1-Tau[7])*Tau[15]*(1-Tau[30])*(1-Tau[61]))*PsampPP             #11011    POC ++
  p[6]  <- (Tau[1]*Tau[2]*    Tau[4]*(1-Tau[8])*Tau[17]*(1-Tau[34]) + (1-Tau[1])*(1-Tau[3])*(1-Tau[7])*Tau[15]*(1-Tau[30])*Tau[61])*PsampPP             #11010    POC ++
  p[7]  <- (Tau[1]*Tau[2]*    Tau[4]*(1-Tau[8])*(1-Tau[17])*Tau[35] + (1-Tau[1])*(1-Tau[3])*(1-Tau[7])*Tau[15]*Tau[30]*(1-Tau[60]))*PsampPP             #11001    POC ++
  p[8]  <- (Tau[1]*Tau[2]*    Tau[4]*(1-Tau[8])*(1-Tau[17])*(1-Tau[35]) + (1-Tau[1])*(1-Tau[3])*(1-Tau[7])*Tau[15]*Tau[30]*Tau[60])*PsampPP             #11000    POC ++
  
  p[9]  <- (Tau[1]*Tau[2]* (1-Tau[4])*Tau[9]*Tau[18]*Tau[36] + (1-Tau[1])*(1-Tau[3])*Tau[7]*(1-Tau[14])*(1-Tau[29])*(1-Tau[59]))*PsampPN             #10111    POC +-
  p[10] <- (Tau[1]*Tau[2]* (1-Tau[4])*Tau[9]*Tau[18]*(1-Tau[36]) + (1-Tau[1])*(1-Tau[3])*Tau[7]*(1-Tau[14])*(1-Tau[29])*Tau[59])*PsampPN             #10110    POC +-
  p[11] <- (Tau[1]*Tau[2]* (1-Tau[4])*Tau[9]*(1-Tau[18])*Tau[37] + (1-Tau[1])*(1-Tau[3])*Tau[7]*(1-Tau[14])*Tau[29]*(1-Tau[58]))*PsampPN             #10101    POC +-  
  p[12] <- (Tau[1]*Tau[2]* (1-Tau[4])*Tau[9]*(1-Tau[18])*(1-Tau[37]) + (1-Tau[1])*(1-Tau[3])*Tau[7]*(1-Tau[14])*Tau[29]*Tau[58])*PsampPN             #10100    POC +-
  p[13] <- (Tau[1]*Tau[2]*(1-Tau[4])*(1-Tau[9])*Tau[19]*Tau[38] + (1-Tau[1])*(1-Tau[3])*Tau[7]*Tau[14]*(1-Tau[28])*(1-Tau[57]))*PsampPN             #10011    POC +-
  p[14] <- (Tau[1]*Tau[2]*(1-Tau[4])*(1-Tau[9])*Tau[19]*(1-Tau[38]) + (1-Tau[1])*(1-Tau[3])*Tau[7]*Tau[14]*(1-Tau[28])*Tau[57])*PsampPN             #10010    POC +-
  p[15] <- (Tau[1]*Tau[2]*(1-Tau[4])*(1-Tau[9])*(1-Tau[19])*Tau[39] + (1-Tau[1])*(1-Tau[3])*Tau[7]*Tau[14]*Tau[28]*(1-Tau[56]))*PsampPN             #10001    POC +-
  p[16] <- (Tau[1]*Tau[2]*(1-Tau[4])*(1-Tau[9])*(1-Tau[19])*(1-Tau[39]) + (1-Tau[1])*(1-Tau[3])*Tau[7]*Tau[14]*Tau[28]*Tau[56])*PsampPN             #10000    POC +-
  
  p[17] <- (Tau[1]*(1-Tau[2])*Tau[5]*Tau[10]*Tau[20]*Tau[40] + (1-Tau[1])*Tau[3]*(1-Tau[6])*(1-Tau[13])*(1-Tau[27])*(1-Tau[55]))*PsampNP            #01111    POC -+
  p[18] <- (Tau[1]*(1-Tau[2])*Tau[5]*Tau[10]*Tau[20]*(1-Tau[40]) + (1-Tau[1])*Tau[3]*(1-Tau[6])*(1-Tau[13])*(1-Tau[27])*Tau[55])*PsampNP            #01110    POC -+
  p[19] <- (Tau[1]*(1-Tau[2])*Tau[5]*Tau[10]*(1-Tau[20])*Tau[41] + (1-Tau[1])*Tau[3]*(1-Tau[6])*(1-Tau[13])*Tau[27]*(1-Tau[54]))*PsampNP           #01101    POC -+
  p[20] <- (Tau[1]*(1-Tau[2])*Tau[5]*Tau[10]*(1-Tau[20])*(1-Tau[41]) + (1-Tau[1])*Tau[3]*(1-Tau[6])*(1-Tau[13])*Tau[27]*Tau[54])*PsampNP           #01100    POC -+  
  p[21] <- (Tau[1]*(1-Tau[2])*Tau[5]*(1-Tau[10])*Tau[21]*Tau[42] + (1-Tau[1])*Tau[3]*(1-Tau[6])*Tau[13]*(1-Tau[26])*(1-Tau[53]))*PsampNP           #01011    POC -+
  p[22] <- (Tau[1]*(1-Tau[2])*Tau[5]*(1-Tau[10])*Tau[21]*(1-Tau[42]) + (1-Tau[1])*Tau[3]*(1-Tau[6])*Tau[13]*(1-Tau[26])*Tau[53])*PsampNP           #01010    POC -+
  p[23] <- (Tau[1]*(1-Tau[2])*Tau[5]*(1-Tau[10])*(1-Tau[21])*Tau[43] + (1-Tau[1])*Tau[3]*(1-Tau[6])*Tau[13]*Tau[26]*(1-Tau[52]))*PsampNP           #01001    POC -+
  p[24] <- (Tau[1]*(1-Tau[2])*Tau[5]*(1-Tau[10])*(1-Tau[21])*(1-Tau[43]) + (1-Tau[1])*Tau[3]*(1-Tau[6])*Tau[13]*Tau[26]*Tau[52])*PsampNP           #01000    POC -+
  
  p[25] <- (Tau[1]*(1-Tau[2])*(1-Tau[5])*Tau[11]*Tau[22]*Tau[44] + (1-Tau[1])*Tau[3]*Tau[6]*(1-Tau[12])*(1-Tau[25])*(1-Tau[51]))*PsampNN            #0011    POC --
  p[26] <- (Tau[1]*(1-Tau[2])*(1-Tau[5])*Tau[11]*Tau[22]*(1-Tau[44]) + (1-Tau[1])*Tau[3]*Tau[6]*(1-Tau[12])*(1-Tau[25])*Tau[51])*PsampNN            #0011    POC --
  p[27] <- (Tau[1]*(1-Tau[2])*(1-Tau[5])*Tau[11]*(1-Tau[22])*Tau[45] + (1-Tau[1])*Tau[3]*Tau[6]*(1-Tau[12])*Tau[25]*(1-Tau[50]))*PsampNN            #0010    POC --
  p[28] <- (Tau[1]*(1-Tau[2])*(1-Tau[5])*Tau[11]*(1-Tau[22])*(1-Tau[45]) + (1-Tau[1])*Tau[3]*Tau[6]*(1-Tau[12])*Tau[25]*Tau[50])*PsampNN            #0010    POC --
  p[29] <- (Tau[1]*(1-Tau[2])*(1-Tau[5])*(1-Tau[11])*Tau[23]*Tau[46] + (1-Tau[1])*Tau[3]*Tau[6]*Tau[12]*(1-Tau[24])*(1-Tau[49]))*PsampNN            #0001    POC --
  p[30] <- (Tau[1]*(1-Tau[2])*(1-Tau[5])*(1-Tau[11])*Tau[23]*(1-Tau[46]) + (1-Tau[1])*Tau[3]*Tau[6]*Tau[12]*(1-Tau[24])*Tau[49])*PsampNN            #0001    POC --
  p[31] <- (Tau[1]*(1-Tau[2])*(1-Tau[5])*(1-Tau[11])*(1-Tau[23])*Tau[47] + (1-Tau[1])*Tau[3]*Tau[6]*Tau[12]*Tau[24]*(1-Tau[48]))*PsampNN            #0000    POC --
  p[32] <- (Tau[1]*(1-Tau[2])*(1-Tau[5])*(1-Tau[11])*(1-Tau[23])*(1-Tau[47]) + (1-Tau[1])*Tau[3]*Tau[6]*Tau[12]*Tau[24]*Tau[48])*PsampNN            #0000    POC --
  
  ptot <- p[1] + p[2] +p[3] + p[4] +  p[5] + p[6] +p[7] + p[8] + p[9] + p[10] +p[11] + p[12] +  p[13] + p[14] +p[15] + p[16] +
    p[17] + p[18] +p[19] + p[20] +  p[21] + p[22] +p[23] + p[24] + p[25] + p[26] +p[27] + p[28] +  p[29] + p[30] +p[31] + p[32]
  
  pp[1] <- p[1]/ptot
  pp[2] <- p[2]/ptot
  pp[3] <- p[3]/ptot
  pp[4] <- p[4]/ptot
  pp[5] <- p[5]/ptot
  pp[6] <- p[6]/ptot
  pp[7] <- p[7]/ptot
  pp[8] <- p[8]/ptot
  pp[9] <- p[9]/ptot
  pp[10] <- p[10]/ptot
  pp[11] <- p[11]/ptot
  pp[12] <- p[12]/ptot
  pp[13] <- p[13]/ptot
  pp[14] <- p[14]/ptot
  pp[15] <- p[15]/ptot
  pp[16] <- p[16]/ptot
  pp[17] <- p[17]/ptot
  pp[18] <- p[18]/ptot
  pp[19] <- p[19]/ptot
  pp[20] <- p[20]/ptot
  pp[21] <- p[21]/ptot
  pp[22] <- p[22]/ptot
  pp[23] <- p[23]/ptot
  pp[24] <- p[24]/ptot
  pp[25] <- p[25]/ptot
  pp[26] <- p[26]/ptot
  pp[27] <- p[27]/ptot
  pp[28] <- p[28]/ptot
  pp[29] <- p[29]/ptot
  pp[30] <- p[30]/ptot
  pp[31] <- p[31]/ptot
  pp[32] <- p[32]/ptot  
  
  pr <- Tau[1]
  # Code:        D-TC    (Disease status - POC T outcome,  POC CC outcome)
  Tau[1] ~ dunif(0.0,0.05)        #prev    
  Tau[2] ~ dunif(0.01, 0.99)       # se POC T    1-
  Tau[3] ~ dunif(0.95, 1)       # sp POC T  0-
  Tau[4] ~ dunif(0, 1)      # se POC CC    1-1
  Tau[5] ~ dunif(0, 1)              #      1-0
  Tau[6] ~ dunif(0, 1)    # sp POC CC      0-0
  Tau[7] ~ dunif(0, 1)              #      0-1
  Tau[8] ~ dunif(0.1, 0.95)     # se  rES33     1-11
  Tau[9] ~ dunif(0.1, 0.95)              #      1-10
  Tau[10] ~ dunif(0.1, 0.95)             #      1-01
  Tau[11] ~ dunif(0.1, 0.95)             #      1-00
  Tau[12] ~ dunif(0.5, 0.99)  # sp rES33      0-00
  Tau[13] ~ dunif(0, 0.99)             #      0-01    # if POC CC positive, then rES33 more likely also positive
  Tau[14] ~ dunif(0.5, 0.99)           #      0-10
  Tau[15] ~ dunif(0 , 0.99)            #      0-11     # if POC CC positive, then rES33 more likely also positive (possibly also for D = 0)
  Tau[16] ~ dunif(0.1,0.85)     # se mPCR
  Tau[17] ~ dunif(0.1,0.85)
  Tau[18] ~ dunif(0.1,0.85)
  Tau[19] ~ dunif(0.1,0.85)
  Tau[20] ~ dunif(0.1,0.85)
  Tau[21] ~ dunif(0.1,0.85)
  Tau[22] ~ dunif(0.1,0.85)
  Tau[23] ~ dunif(0.1,0.85)
  Tau[24] ~ dunif(0.95,1)    # sp mPCR
  Tau[25] ~ dunif(0.95,1)
  Tau[26] ~ dunif(0.95,1)
  Tau[27] ~ dunif(0.95,1)
  Tau[28] ~ dunif(0.95,1)
  Tau[29] ~ dunif(0.95,1)
  Tau[30] ~ dunif(0.95,1)
  Tau[31] ~ dunif(0.95,1)
  Tau[32] ~ dunif(0.15,0.99)     # se copro
  Tau[33] ~ dunif(0.15,0.99)
  Tau[34] ~ dunif(0.15,0.99)
  Tau[35] ~ dunif(0.15,0.99)
  Tau[36] ~ dunif(0.15,0.99)
  Tau[37] ~ dunif(0.15,0.99)
  Tau[38] ~ dunif(0.15,0.99)
  Tau[39] ~ dunif(0.15,0.99)
  Tau[40] ~ dunif(0.15,0.99)     
  Tau[41] ~ dunif(0.15,0.99)
  Tau[42] ~ dunif(0.15,0.99)
  Tau[43] ~ dunif(0.15,0.99)
  Tau[44] ~ dunif(0.15,0.99)
  Tau[45] ~ dunif(0.15,0.99)
  Tau[46] ~ dunif(0.15,0.99)
  Tau[47] ~ dunif(0.15,0.99)
  Tau[48] ~ dunif(0.3,0.99)    # sp copro
  Tau[49] ~ dunif(0.3,0.99)
  Tau[50] ~ dunif(0.3,0.99)
  Tau[51] ~ dunif(0.3,0.99)
  Tau[52] ~ dunif(0.3,0.99)
  Tau[53] ~ dunif(0.3,0.99)
  Tau[54] ~ dunif(0.3,0.99)
  Tau[55] ~ dunif(0.3,0.99)
  Tau[56] ~ dunif(0.3,0.99)    
  Tau[57] ~ dunif(0.3,0.99)
  Tau[58] ~ dunif(0.3,0.99)
  Tau[59] ~ dunif(0.3,0.99)
  Tau[60] ~ dunif(0.3,0.99)
  Tau[61] ~ dunif(0.3,0.99)
  Tau[62] ~ dunif(0.3,0.99)
  Tau[63] ~ dunif(0.3,0.99)
  
  
  se[1] <- Tau[2]
  se[2] <- Tau[2]*Tau[4] + (1-Tau[2])*Tau[5]
  se[3] <- Tau[2]*( Tau[4]*Tau[8]  +  (1-Tau[4])*Tau[9])   +   (1-Tau[2])*( (Tau[5]*Tau[10]) + (1-Tau[5])*Tau[11])
  se[4] <- Tau[2]*( Tau[4]*( Tau[8]*Tau[16] + (1-Tau[8])*Tau[17] ) + (1-Tau[4])*( Tau[9]*Tau[18] + (1-Tau[9])*Tau[19]) )+(1-Tau[2])*( Tau[5]*( Tau[10]*Tau[20] + (1-Tau[10])*Tau[21] ) + (1-Tau[5])*( Tau[11]*Tau[22] + (1-Tau[11])*Tau[23]) )
  
  
  sefivea <- Tau[2]*( Tau[4]*( Tau[8]*(Tau[16]*Tau[32] + (1-Tau[16])*Tau[33]) 
                               + (1-Tau[8])*(Tau[17]*Tau[34] + (1-Tau[17])*Tau[35]) ) +
                        (1-Tau[4])*( Tau[9]*(Tau[18]*Tau[36] + (1-Tau[18])*Tau[37])
                                     + (1-Tau[9])*(Tau[19]*Tau[38] + (1-Tau[19])*Tau[39]) )) 
  
  sefiveb <- (1-Tau[2])*( Tau[5]*( Tau[10]*(Tau[20]*Tau[40] +(1-Tau[20])*Tau[41]) + 
                                     (1-Tau[10])*(Tau[21]*Tau[42] + (1-Tau[21])*Tau[43]) ) +
                            (1-Tau[5])*( Tau[11]*(Tau[22]*Tau[44] + (1-Tau[22])*Tau[45]) 
                                         + (1-Tau[11])*(Tau[23]*Tau[46] + (1-Tau[23])*Tau[47])) )
  
  
  se[5] <- sefivea + sefiveb
  
  sp[1] <- Tau[3]
  sp[2] <- Tau[3]*Tau[6] + (1-Tau[3])*Tau[7]
  sp[3] <- Tau[3]*( (Tau[6]*Tau[12]) + (1-Tau[6])*Tau[13] ) + (1-Tau[3])*( (Tau[7]*Tau[14]) + (1-Tau[7])*Tau[15] )
  sp[4] <- Tau[3]*( Tau[6]*( Tau[12]*Tau[24] + (1-Tau[12])*Tau[25] ) + (1-Tau[6])*( Tau[13]*Tau[26] + (1-Tau[13])*Tau[27]) ) +   (1-Tau[3])*( Tau[7]*( Tau[14]*Tau[28] + (1-Tau[14])*Tau[29] ) + (1-Tau[7])*( Tau[15]*Tau[30] + (1-Tau[15])*Tau[31]) )
  
  spfivea <- Tau[3]*( Tau[6]*( Tau[12]*(Tau[24]*Tau[48] + (1-Tau[24])*Tau[49]) 
                               + (1-Tau[12])*(Tau[25]*Tau[50] + (1-Tau[25])*Tau[51]) )
                      + (1-Tau[6])*( Tau[13]*(Tau[26]*Tau[52] + (1-Tau[26])*Tau[53]) +
                                       (1-Tau[13])*(Tau[27]*Tau[54] + (1-Tau[27])*Tau[55]) ) )
  
  spfiveb <- (1-Tau[3])*( Tau[7]*( Tau[14]*(Tau[28]*Tau[56] + (1-Tau[28])*Tau[57]) + 
                                     (1-Tau[14])*(Tau[29]*Tau[58] + (1-Tau[29])*Tau[59]) ) +
                            (1-Tau[7])*( Tau[15]*(Tau[30]*Tau[60] + (1-Tau[30])*(1-Tau[61]))+ 
                                           (1-Tau[15])*(Tau[31]*Tau[62] + (1-Tau[31])*Tau[63] ) ) )
  
  sp[5] <- spfivea + spfiveb
  
  
  ppv[1] <- Tau[1]*se[1]/(Tau[1]*se[1] + (1-Tau[1])*(1-sp[1]) )
  ppv[2] <- Tau[1]*se[2]/(Tau[1]*se[2] + (1-Tau[1])*(1-sp[2]) )
  ppv[3] <- Tau[1]*se[3]/(Tau[1]*se[3] + (1-Tau[1])*(1-sp[3]) )
  ppv[4] <- Tau[1]*se[4]/(Tau[1]*se[4] + (1-Tau[1])*(1-sp[4]) )
  ppv[5] <- Tau[1]*se[5]/(Tau[1]*se[5] + (1-Tau[1])*(1-sp[5]) )
  
  npv[1] <- (1-Tau[1])*sp[1] / ( (1-Tau[1])*sp[1] + Tau[1]*(1-se[1])  )
  npv[2] <- (1-Tau[1])*sp[2] / ( (1-Tau[1])*sp[2] + Tau[1]*(1-se[2])  )
  npv[3] <- (1-Tau[1])*sp[3] / ( (1-Tau[1])*sp[3] + Tau[1]*(1-se[3])  )
  npv[4] <- (1-Tau[1])*sp[4] / ( (1-Tau[1])*sp[4] + Tau[1]*(1-se[4])  )
  npv[5] <- (1-Tau[1])*sp[5] / ( (1-Tau[1])*sp[5] + Tau[1]*(1-se[5])  )
  
  r2[1:32] ~ dmulti(pp[1:32],n)
  
  for ( i in 1:32)
  {
    d[i] <- r[i]*log(max(r[i],1)/(pp[i]*n))
    d2[i] <- r2[i]*log(max(r2[i],1)/(pp[i]*n))
  }
  bayesp <- step(sum(d[]) - sum(d2[]))
}

model.file <- file.path(tempdir(), "modelT.txt") 
write.model(model, model.file)

#Provide data based on cross-classified results
data <- list(r = c(numbers[1:32]), n = sum(numbers[1:32]))

#parameters to be estimated.
params <- c("pp","Tau","pr","se","sp","npv","ppv", "bayesp")

out.bugs <- bugs(data, inits=NULL, params, model.file, codaPkg=FALSE,n.iter=Nbugs,debug=FALSE, DIC = TRUE)
out.coda <- as.mcmc.list(out.bugs) 
out <- summary(out.coda, q=c(0.025, 0.975)) 
outsumm <- left_join(as.data.frame(out$statistics)%>%rownames_to_column("vars"),
                     as.data.frame(out$quantiles)%>%rownames_to_column("vars") )
info <- info%>%bind_rows(
  outsumm%>%filter(! ( grepl("pp\\[",vars) |(grepl("Tau", vars))  ) )%>%
    mutate(Doc = "T_III_Final",
           Group = "Pink",
           Analysis = "All")
)
pp <- outsumm%>%filter( grepl("pp\\[", vars))%>%mutate(ord = str_replace(vars,"pp\\[",""))%>%
  mutate(ord = str_replace(ord, "\\]",""))%>%
  mutate(ord = as.numeric(ord))%>%
  arrange(ord)%>%pull(Mean)

pDmulti <- outsumm%>%filter(vars == "deviance")%>%pull(Mean) + 2*(lgamma(sum(numbers)+1)-sum(lgamma(numbers+1)) + sum(numbers*log(pp)))

Tau <- outsumm%>%filter( grepl("Tau", vars))%>%mutate(ord = str_replace(vars,"Tau\\[",""))%>%
  mutate(ord = str_replace(ord, "\\]",""))%>%
  mutate(ord = as.numeric(ord))%>%
  arrange(ord)%>%pull(Mean)

p <- rep(NA,32)

PsampPP <- 1
PsampPN <- 1 
PsampNP <- 0.875
PsampNN <- 0.054

p[1]  <- (Tau[1]*Tau[2]*    Tau[4]*Tau[8]*Tau[16]*Tau[32] + (1-Tau[1])*(1-Tau[3])*(1-Tau[7])*(1-Tau[15])*(1-Tau[31])*(1-Tau[63]) )*PsampPP            #11111    POC ++
p[2]  <- (Tau[1]*Tau[2]*    Tau[4]*Tau[8]*Tau[16]*(1-Tau[32]) + (1-Tau[1])*(1-Tau[3])*(1-Tau[7])*(1-Tau[15])*(1-Tau[31])*Tau[63] )*PsampPP            #11110    POC ++
p[3]  <- (Tau[1]*Tau[2]*    Tau[4]*Tau[8]*(1-Tau[16])*Tau[33] + (1-Tau[1])*(1-Tau[3])*(1-Tau[7])*(1-Tau[15])*Tau[31]*(1-Tau[62]))*PsampPP             #11101    POC ++ 
p[4]  <- (Tau[1]*Tau[2]*    Tau[4]*Tau[8]*(1-Tau[16])*(1-Tau[33]) + (1-Tau[1])*(1-Tau[3])*(1-Tau[7])*(1-Tau[15])*Tau[31]*Tau[62])*PsampPP             #11100    POC ++
p[5]  <- (Tau[1]*Tau[2]*    Tau[4]*(1-Tau[8])*Tau[17]*Tau[34] + (1-Tau[1])*(1-Tau[3])*(1-Tau[7])*Tau[15]*(1-Tau[30])*(1-Tau[61]))*PsampPP             #11011    POC ++
p[6]  <- (Tau[1]*Tau[2]*    Tau[4]*(1-Tau[8])*Tau[17]*(1-Tau[34]) + (1-Tau[1])*(1-Tau[3])*(1-Tau[7])*Tau[15]*(1-Tau[30])*Tau[61])*PsampPP             #11010    POC ++
p[7]  <- (Tau[1]*Tau[2]*    Tau[4]*(1-Tau[8])*(1-Tau[17])*Tau[35] + (1-Tau[1])*(1-Tau[3])*(1-Tau[7])*Tau[15]*Tau[30]*(1-Tau[60]))*PsampPP             #11001    POC ++
p[8]  <- (Tau[1]*Tau[2]*    Tau[4]*(1-Tau[8])*(1-Tau[17])*(1-Tau[35]) + (1-Tau[1])*(1-Tau[3])*(1-Tau[7])*Tau[15]*Tau[30]*Tau[60])*PsampPP             #11000    POC ++

p[9]  <- (Tau[1]*Tau[2]* (1-Tau[4])*Tau[9]*Tau[18]*Tau[36] + (1-Tau[1])*(1-Tau[3])*Tau[7]*(1-Tau[14])*(1-Tau[29])*(1-Tau[59]))*PsampPN             #10111    POC +-
p[10] <- (Tau[1]*Tau[2]* (1-Tau[4])*Tau[9]*Tau[18]*(1-Tau[36]) + (1-Tau[1])*(1-Tau[3])*Tau[7]*(1-Tau[14])*(1-Tau[29])*Tau[59])*PsampPN             #10110    POC +-
p[11] <- (Tau[1]*Tau[2]* (1-Tau[4])*Tau[9]*(1-Tau[18])*Tau[37] + (1-Tau[1])*(1-Tau[3])*Tau[7]*(1-Tau[14])*Tau[29]*(1-Tau[58]))*PsampPN             #10101    POC +-  
p[12] <- (Tau[1]*Tau[2]* (1-Tau[4])*Tau[9]*(1-Tau[18])*(1-Tau[37]) + (1-Tau[1])*(1-Tau[3])*Tau[7]*(1-Tau[14])*Tau[29]*Tau[58])*PsampPN             #10100    POC +-
p[13] <- (Tau[1]*Tau[2]*(1-Tau[4])*(1-Tau[9])*Tau[19]*Tau[38] + (1-Tau[1])*(1-Tau[3])*Tau[7]*Tau[14]*(1-Tau[28])*(1-Tau[57]))*PsampPN             #10011    POC +-
p[14] <- (Tau[1]*Tau[2]*(1-Tau[4])*(1-Tau[9])*Tau[19]*(1-Tau[38]) + (1-Tau[1])*(1-Tau[3])*Tau[7]*Tau[14]*(1-Tau[28])*Tau[57])*PsampPN             #10010    POC +-
p[15] <- (Tau[1]*Tau[2]*(1-Tau[4])*(1-Tau[9])*(1-Tau[19])*Tau[39] + (1-Tau[1])*(1-Tau[3])*Tau[7]*Tau[14]*Tau[28]*(1-Tau[56]))*PsampPN             #10001    POC +-
p[16] <- (Tau[1]*Tau[2]*(1-Tau[4])*(1-Tau[9])*(1-Tau[19])*(1-Tau[39]) + (1-Tau[1])*(1-Tau[3])*Tau[7]*Tau[14]*Tau[28]*Tau[56])*PsampPN             #10000    POC +-

p[17] <- (Tau[1]*(1-Tau[2])*Tau[5]*Tau[10]*Tau[20]*Tau[40] + (1-Tau[1])*Tau[3]*(1-Tau[6])*(1-Tau[13])*(1-Tau[27])*(1-Tau[55]))*PsampNP            #01111    POC -+
p[18] <- (Tau[1]*(1-Tau[2])*Tau[5]*Tau[10]*Tau[20]*(1-Tau[40]) + (1-Tau[1])*Tau[3]*(1-Tau[6])*(1-Tau[13])*(1-Tau[27])*Tau[55])*PsampNP            #01110    POC -+
p[19] <- (Tau[1]*(1-Tau[2])*Tau[5]*Tau[10]*(1-Tau[20])*Tau[41] + (1-Tau[1])*Tau[3]*(1-Tau[6])*(1-Tau[13])*Tau[27]*(1-Tau[54]))*PsampNP           #01101    POC -+
p[20] <- (Tau[1]*(1-Tau[2])*Tau[5]*Tau[10]*(1-Tau[20])*(1-Tau[41]) + (1-Tau[1])*Tau[3]*(1-Tau[6])*(1-Tau[13])*Tau[27]*Tau[54])*PsampNP           #01100    POC -+  
p[21] <- (Tau[1]*(1-Tau[2])*Tau[5]*(1-Tau[10])*Tau[21]*Tau[42] + (1-Tau[1])*Tau[3]*(1-Tau[6])*Tau[13]*(1-Tau[26])*(1-Tau[53]))*PsampNP           #01011    POC -+
p[22] <- (Tau[1]*(1-Tau[2])*Tau[5]*(1-Tau[10])*Tau[21]*(1-Tau[42]) + (1-Tau[1])*Tau[3]*(1-Tau[6])*Tau[13]*(1-Tau[26])*Tau[53])*PsampNP           #01010    POC -+
p[23] <- (Tau[1]*(1-Tau[2])*Tau[5]*(1-Tau[10])*(1-Tau[21])*Tau[43] + (1-Tau[1])*Tau[3]*(1-Tau[6])*Tau[13]*Tau[26]*(1-Tau[52]))*PsampNP           #01001    POC -+
p[24] <- (Tau[1]*(1-Tau[2])*Tau[5]*(1-Tau[10])*(1-Tau[21])*(1-Tau[43]) + (1-Tau[1])*Tau[3]*(1-Tau[6])*Tau[13]*Tau[26]*Tau[52])*PsampNP           #01000    POC -+

p[25] <- (Tau[1]*(1-Tau[2])*(1-Tau[5])*Tau[11]*Tau[22]*Tau[44] + (1-Tau[1])*Tau[3]*Tau[6]*(1-Tau[12])*(1-Tau[25])*(1-Tau[51]))*PsampNN            #0011    POC --
p[26] <- (Tau[1]*(1-Tau[2])*(1-Tau[5])*Tau[11]*Tau[22]*(1-Tau[44]) + (1-Tau[1])*Tau[3]*Tau[6]*(1-Tau[12])*(1-Tau[25])*Tau[51])*PsampNN            #0011    POC --
p[27] <- (Tau[1]*(1-Tau[2])*(1-Tau[5])*Tau[11]*(1-Tau[22])*Tau[45] + (1-Tau[1])*Tau[3]*Tau[6]*(1-Tau[12])*Tau[25]*(1-Tau[50]))*PsampNN            #0010    POC --
p[28] <- (Tau[1]*(1-Tau[2])*(1-Tau[5])*Tau[11]*(1-Tau[22])*(1-Tau[45]) + (1-Tau[1])*Tau[3]*Tau[6]*(1-Tau[12])*Tau[25]*Tau[50])*PsampNN            #0010    POC --
p[29] <- (Tau[1]*(1-Tau[2])*(1-Tau[5])*(1-Tau[11])*Tau[23]*Tau[46] + (1-Tau[1])*Tau[3]*Tau[6]*Tau[12]*(1-Tau[24])*(1-Tau[49]))*PsampNN            #0001    POC --
p[30] <- (Tau[1]*(1-Tau[2])*(1-Tau[5])*(1-Tau[11])*Tau[23]*(1-Tau[46]) + (1-Tau[1])*Tau[3]*Tau[6]*Tau[12]*(1-Tau[24])*Tau[49])*PsampNN            #0001    POC --
p[31] <- (Tau[1]*(1-Tau[2])*(1-Tau[5])*(1-Tau[11])*(1-Tau[23])*Tau[47] + (1-Tau[1])*Tau[3]*Tau[6]*Tau[12]*Tau[24]*(1-Tau[48]))*PsampNN            #0000    POC --
p[32] <- (Tau[1]*(1-Tau[2])*(1-Tau[5])*(1-Tau[11])*(1-Tau[23])*(1-Tau[47]) + (1-Tau[1])*Tau[3]*Tau[6]*Tau[12]*Tau[24]*Tau[48])*PsampNN            #0000    POC --

ptot <- p[1] + p[2] +p[3] + p[4] +  p[5] + p[6] +p[7] + p[8] + p[9] + p[10] +p[11] + p[12] +  p[13] + p[14] +p[15] + p[16] +
  p[17] + p[18] +p[19] + p[20] +  p[21] + p[22] +p[23] + p[24] + p[25] + p[26] +p[27] + p[28] +  p[29] + p[30] +p[31] + p[32]

pp[1] <- p[1]/ptot
pp[2] <- p[2]/ptot
pp[3] <- p[3]/ptot
pp[4] <- p[4]/ptot
pp[5] <- p[5]/ptot
pp[6] <- p[6]/ptot
pp[7] <- p[7]/ptot
pp[8] <- p[8]/ptot
pp[9] <- p[9]/ptot
pp[10] <- p[10]/ptot
pp[11] <- p[11]/ptot
pp[12] <- p[12]/ptot
pp[13] <- p[13]/ptot
pp[14] <- p[14]/ptot
pp[15] <- p[15]/ptot
pp[16] <- p[16]/ptot
pp[17] <- p[17]/ptot
pp[18] <- p[18]/ptot
pp[19] <- p[19]/ptot
pp[20] <- p[20]/ptot
pp[21] <- p[21]/ptot
pp[22] <- p[22]/ptot
pp[23] <- p[23]/ptot
pp[24] <- p[24]/ptot
pp[25] <- p[25]/ptot
pp[26] <- p[26]/ptot
pp[27] <- p[27]/ptot
pp[28] <- p[28]/ptot
pp[29] <- p[29]/ptot
pp[30] <- p[30]/ptot
pp[31] <- p[31]/ptot
pp[32] <- p[32]/ptot 


pDnodes <- outsumm%>%filter(vars == "deviance")%>%pull(Mean) + 2*(lgamma(sum(numbers)+1)-sum(lgamma(numbers+1)) + sum(numbers*log(pp)))

"pD_nodes"
pDnodes
"pD multinomial"
pDmulti

densityplot(out.coda)
gelman.diag(out.coda)
gelman.plot(out.coda)

## Selected tests: POC-T, POC-CC, mPCR, coproAg

tab <- thedata%>%filter(Group == "Pink")%>%
  group_by(poct, pocc, fullcaset)%>%summarise(N = n())%>%
  pivot_wider(names_from = "fullcaset", values_from = "N", names_prefix = "fullt")%>%
  mutate(poct = ifelse(poct==0, "-",  "+"),
         pocc = ifelse(pocc==0, "-",  "+"),
         All = ifnazero(fullt0) + ifnazero(fullt1),
         Complete = ifnazero(fullt1),
         Prop = round(100*Complete/All,1))%>%
  dplyr::select(-fullt0, -fullt1)

allcombos <- expand.grid(poct = c(1,0),
                         pocc = c(1,0),
                         `mPCR-Tsol` = c(1,0),
                         coproAg = c(1,0))%>%arrange(desc(poct),
                                                     desc(pocc),
                                                     desc(`mPCR-Tsol`),
                                                     desc(coproAg))

numbersdf <- left_join(allcombos,
                       thedata%>%filter(Group == "Pink")%>%filter(fullcaset==1)%>%
                         filter(fullcaset == 1)%>%group_by(poct, pocc, `mPCR-Tsol`, coproAg)%>%summarise(n = n()))%>%
  mutate( n = ifelse(is.na(n), 0, n))

numbers <- numbersdf%>%pull(n)

model <- function()
{
  
  PsampPP <- 1
  PsampPN <- 1 
  PsampNP <- 0.875
  PsampNN <- 0.054
  
  
  
  r[1:16] ~ dmulti(pp[1:16], n)
  ## p[1] = p(111); p[8] = p(000); pr = true prevalence; a_ijk = sigma; b_ijk = sigma^prime
  
  p[1] <- (Tau[1]*Tau[2]*Tau[4]*Tau[8]*Tau[16] + (1-Tau[1])*(1-Tau[3])*(1-Tau[7])*(1-Tau[15])*(1-Tau[31]) )*PsampPP            #1111    POC 11
  p[2] <- (Tau[1]*Tau[2]*Tau[4]*Tau[8]*(1-Tau[16]) + (1-Tau[1])*(1-Tau[3])*(1-Tau[7])*(1-Tau[15])*Tau[31])*PsampPP             #1110    POC 11 
  p[3] <- (Tau[1]*Tau[2]*Tau[4]*(1-Tau[8])*Tau[17] + (1-Tau[1])*(1-Tau[3])*(1-Tau[7])*Tau[15]*(1-Tau[30]))*PsampPP             #1101    POC 11
  p[4] <- (Tau[1]*Tau[2]*Tau[4]*(1-Tau[8])*(1-Tau[17]) + (1-Tau[1])*(1-Tau[3])*(1-Tau[7])*Tau[15]*Tau[30])*PsampPP             #1100    POC 11
  
  p[5] <- (Tau[1]*Tau[2]*(1-Tau[4])*Tau[9]*Tau[18] + (1-Tau[1])*(1-Tau[3])*Tau[7]*(1-Tau[14])*(1-Tau[29]))*PsampPN             #1011    POC 10
  p[6] <- (Tau[1]*Tau[2]*(1-Tau[4])*Tau[9]*(1-Tau[18]) + (1-Tau[1])*(1-Tau[3])*Tau[7]*(1-Tau[14])*Tau[29])*PsampPN             #1010    POC 10
  p[7] <- (Tau[1]*Tau[2]*(1-Tau[4])*(1-Tau[9])*Tau[19] + (1-Tau[1])*(1-Tau[3])*Tau[7]*Tau[14]*(1-Tau[28]))*PsampPN             #1001    POC 10
  p[8] <- (Tau[1]*Tau[2]*(1-Tau[4])*(1-Tau[9])*(1-Tau[19]) + (1-Tau[1])*(1-Tau[3])*Tau[7]*Tau[14]*Tau[28])*PsampPN             #1000    POC 10
  
  p[9] <- (Tau[1]*(1-Tau[2])*Tau[5]*Tau[10]*Tau[20] + (1-Tau[1])*Tau[3]*(1-Tau[6])*(1-Tau[13])*(1-Tau[27]))*PsampNP            #0111    POC 01
  p[10] <- (Tau[1]*(1-Tau[2])*Tau[5]*Tau[10]*(1-Tau[20]) + (1-Tau[1])*Tau[3]*(1-Tau[6])*(1-Tau[13])*Tau[27])*PsampNP           #0110    POC 01
  p[11] <- (Tau[1]*(1-Tau[2])*Tau[5]*(1-Tau[10])*Tau[21] + (1-Tau[1])*Tau[3]*(1-Tau[6])*Tau[13]*(1-Tau[26]))*PsampNP           #0101    POC 01
  p[12] <- (Tau[1]*(1-Tau[2])*Tau[5]*(1-Tau[10])*(1-Tau[21]) + (1-Tau[1])*Tau[3]*(1-Tau[6])*Tau[13]*Tau[26])*PsampNP           #0100    POC 01
  
  p[13] <- (Tau[1]*(1-Tau[2])*(1-Tau[5])*Tau[11]*Tau[22] + (1-Tau[1])*Tau[3]*Tau[6]*(1-Tau[12])*(1-Tau[25]))*PsampNN            #0011    POC 00
  p[14] <- (Tau[1]*(1-Tau[2])*(1-Tau[5])*Tau[11]*(1-Tau[22]) + (1-Tau[1])*Tau[3]*Tau[6]*(1-Tau[12])*Tau[25])*PsampNN            #0010    POC 00
  p[15] <- (Tau[1]*(1-Tau[2])*(1-Tau[5])*(1-Tau[11])*Tau[23] + (1-Tau[1])*Tau[3]*Tau[6]*Tau[12]*(1-Tau[24]))*PsampNN            #0001    POC 00
  p[16] <- (Tau[1]*(1-Tau[2])*(1-Tau[5])*(1-Tau[11])*(1-Tau[23]) + (1-Tau[1])*Tau[3]*Tau[6]*Tau[12]*Tau[24])*PsampNN            #0000    POC 00
  
  ptot <- p[1] + p[2] +p[3] + p[4] +  p[5] + p[6] +p[7] + p[8] + p[9] + p[10] +p[11] + p[12] +  p[13] + p[14] +p[15] + p[16]
  
  pp[1] <- p[1]/ptot
  pp[2] <- p[2]/ptot
  pp[3] <- p[3]/ptot
  pp[4] <- p[4]/ptot
  pp[5] <- p[5]/ptot
  pp[6] <- p[6]/ptot
  pp[7] <- p[7]/ptot
  pp[8] <- p[8]/ptot
  pp[9] <- p[9]/ptot
  pp[10] <- p[10]/ptot
  pp[11] <- p[11]/ptot
  pp[12] <- p[12]/ptot
  pp[13] <- p[13]/ptot
  pp[14] <- p[14]/ptot
  pp[15] <- p[15]/ptot
  pp[16] <- p[16]/ptot
  
  
  pr <- Tau[1]
  
  Tau[1] ~ dunif(0.0,0.05)        #prev
  Tau[2] ~ dunif(0.01, 0.95)       # se POC T
  Tau[3] ~ dunif(0.95, 1)       # sp POC T
  Tau[4] ~ dunif(0, 1)      # se POC C
  Tau[5] ~ dunif(0, 1)
  Tau[6] ~ dunif(0, 1)    # sp POC C
  Tau[7] ~ dunif(0, 1)
  Tau[8] ~ dunif(0.1, 0.85)     # se  mPCR
  Tau[9] ~ dunif(0.1, 0.85)
  Tau[10] ~ dunif(0.1, 0.85)
  Tau[11] ~ dunif(0.1, 0.85)
  Tau[12] ~ dunif(0.95, 1)  # sp mPCR
  Tau[13] ~ dunif(0.95, 1)
  Tau[14] ~ dunif(0.95, 1)
  Tau[15] ~ dunif(0.95, 1)
  Tau[16] ~ dunif(0.15,0.99)     # se copro
  Tau[17] ~ dunif(0.15,0.99)
  Tau[18] ~ dunif(0.15,0.99)
  Tau[19] ~ dunif(0.15,0.99)
  Tau[20] ~ dunif(0.15,0.99)
  Tau[21] ~ dunif(0.15,0.99)
  Tau[22] ~ dunif(0.15,0.99)
  Tau[23] ~ dunif(0.15,0.99)
  Tau[24] ~ dunif(0.3,0.99)    # sp copro
  Tau[25] ~ dunif(0.3,0.99)
  Tau[26] ~ dunif(0.3,0.99)
  Tau[27] ~ dunif(0.3,0.99)
  Tau[28] ~ dunif(0.3,0.99)
  Tau[29] ~ dunif(0.3,0.99)
  Tau[30] ~ dunif(0.3,0.99)
  Tau[31] ~ dunif(0.3,0.99)
  
  
  
  se[1] <- Tau[2]
  se[2] <- Tau[2]*Tau[4] + (1-Tau[2])*Tau[5]
  se[3] <- Tau[2]*( Tau[4]*Tau[8]  +  (1-Tau[4])*Tau[9])   +   (1-Tau[2])*( (Tau[5]*Tau[10]) + (1-Tau[5])*Tau[11])
  se[4] <- Tau[2]*( Tau[4]*( Tau[8]*Tau[16] + (1-Tau[8])*Tau[17] ) + (1-Tau[4])*( Tau[9]*Tau[18] + (1-Tau[9])*Tau[19]) )+(1-Tau[2])*( Tau[5]*( Tau[10]*Tau[20] + (1-Tau[10])*Tau[21] ) + (1-Tau[5])*( Tau[11]*Tau[22] + (1-Tau[11])*Tau[23]) )
  sp[1] <- Tau[3]
  sp[2] <- Tau[3]*Tau[6] + (1-Tau[3])*Tau[7]
  sp[3] <- Tau[3]*( (Tau[6]*Tau[12]) + (1-Tau[6])*Tau[13] ) + (1-Tau[3])*( (Tau[7]*Tau[14]) + (1-Tau[7])*Tau[15] )
  sp[4] <- Tau[3]*( Tau[6]*( Tau[12]*Tau[24] + (1-Tau[12])*Tau[25] ) + (1-Tau[6])*( Tau[13]*Tau[26] + (1-Tau[13])*Tau[27]) ) +   (1-Tau[3])*( Tau[7]*( Tau[14]*Tau[28] + (1-Tau[14])*Tau[29] ) + (1-Tau[7])*( Tau[15]*Tau[30] + (1-Tau[15])*Tau[31]) )
  
  
  ppv[1] <- Tau[1]*se[1]/(Tau[1]*se[1] + (1-Tau[1])*(1-sp[1]) )
  ppv[2] <- Tau[1]*se[2]/(Tau[1]*se[2] + (1-Tau[1])*(1-sp[2]) )
  ppv[3] <- Tau[1]*se[3]/(Tau[1]*se[3] + (1-Tau[1])*(1-sp[3]) )
  ppv[4] <- Tau[1]*se[4]/(Tau[1]*se[4] + (1-Tau[1])*(1-sp[4]) )
  
  npv[1] <- (1-Tau[1])*sp[1] / ( (1-Tau[1])*sp[1] + Tau[1]*(1-se[1])  )
  npv[2] <- (1-Tau[1])*sp[2] / ( (1-Tau[1])*sp[2] + Tau[1]*(1-se[2])  )
  npv[3] <- (1-Tau[1])*sp[3] / ( (1-Tau[1])*sp[3] + Tau[1]*(1-se[3])  )
  npv[4] <- (1-Tau[1])*sp[4] / ( (1-Tau[1])*sp[4] + Tau[1]*(1-se[4])  )
  
  r2[1:16] ~ dmulti(pp[1:16],n)
  
  for ( i in 1:16)
  {
    d[i] <- r[i]*log(max(r[i],1)/(pp[i]*n))
    d2[i] <- r2[i]*log(max(r2[i],1)/(pp[i]*n))
  }
  bayesp <- step(sum(d[]) - sum(d2[]))
}

model.file <- file.path(tempdir(), "modelT.txt") 
write.model(model, model.file)
#Provide data based on cross-classified results
data <- list(r = c(numbers[1:16]), n = sum(numbers[1:16]))
#parameters to be estimated.
params <- c("pp","Tau","pr","se","sp","npv","ppv", "bayesp")

out.bugs <- bugs(data, inits=NULL, params, model.file, codaPkg=FALSE,n.iter=Nbugs,debug=FALSE, DIC = TRUE)
out.coda <- as.mcmc.list(out.bugs) 

out <- summary(out.coda, q=c(0.025, 0.975)) 

outsumm <- left_join(as.data.frame(out$statistics)%>%rownames_to_column("vars"),
                     as.data.frame(out$quantiles)%>%rownames_to_column("vars") )

info <- info%>%bind_rows(
  outsumm%>%filter(! ( grepl("pp\\[",vars) |(grepl("Tau", vars))  ) )%>%
    mutate(Doc = "T_III_Final",
           Group = "Pink",
           Analysis = "Selected tests")
)

pp <- outsumm%>%filter( grepl("pp\\[", vars))%>%mutate(ord = str_replace(vars,"pp\\[",""))%>%
  mutate(ord = str_replace(ord, "\\]",""))%>%
  mutate(ord = as.numeric(ord))%>%
  arrange(ord)%>%pull(Mean)

pDmulti <- outsumm%>%filter(vars == "deviance")%>%pull(Mean) + 2*(lgamma(sum(numbers)+1)-sum(lgamma(numbers+1)) + sum(numbers*log(pp)))

#pD nodes

Tau <- outsumm%>%filter( grepl("Tau", vars))%>%mutate(ord = str_replace(vars,"Tau\\[",""))%>%
  mutate(ord = str_replace(ord, "\\]",""))%>%
  mutate(ord = as.numeric(ord))%>%
  arrange(ord)%>%pull(Mean)

p <- rep(NA,16)

PsampPP <- 1
PsampPN <- 1 
PsampNP <- 0.875
PsampNN <- 0.054

## r[1:16] ~ dmulti(pp[1:16], n)
## p[1] = p(111); p[8] = p(000); pr = true prevalence; a_ijk = sigma; b_ijk = sigma^prime

p[1] <- (Tau[1]*Tau[2]*Tau[4]*Tau[8]*Tau[16] + (1-Tau[1])*(1-Tau[3])*(1-Tau[7])*(1-Tau[15])*(1-Tau[31]) )*PsampPP            #1111    POC 11
p[2] <- (Tau[1]*Tau[2]*Tau[4]*Tau[8]*(1-Tau[16]) + (1-Tau[1])*(1-Tau[3])*(1-Tau[7])*(1-Tau[15])*Tau[31])*PsampPP             #1110    POC 11 
p[3] <- (Tau[1]*Tau[2]*Tau[4]*(1-Tau[8])*Tau[17] + (1-Tau[1])*(1-Tau[3])*(1-Tau[7])*Tau[15]*(1-Tau[30]))*PsampPP             #1101    POC 11
p[4] <- (Tau[1]*Tau[2]*Tau[4]*(1-Tau[8])*(1-Tau[17]) + (1-Tau[1])*(1-Tau[3])*(1-Tau[7])*Tau[15]*Tau[30])*PsampPP             #1100    POC 11

p[5] <- (Tau[1]*Tau[2]*(1-Tau[4])*Tau[9]*Tau[18] + (1-Tau[1])*(1-Tau[3])*Tau[7]*(1-Tau[14])*(1-Tau[29]))*PsampPN             #1011    POC 10
p[6] <- (Tau[1]*Tau[2]*(1-Tau[4])*Tau[9]*(1-Tau[18]) + (1-Tau[1])*(1-Tau[3])*Tau[7]*(1-Tau[14])*Tau[29])*PsampPN             #1010    POC 10
p[7] <- (Tau[1]*Tau[2]*(1-Tau[4])*(1-Tau[9])*Tau[19] + (1-Tau[1])*(1-Tau[3])*Tau[7]*Tau[14]*(1-Tau[28]))*PsampPN             #1001    POC 10
p[8] <- (Tau[1]*Tau[2]*(1-Tau[4])*(1-Tau[9])*(1-Tau[19]) + (1-Tau[1])*(1-Tau[3])*Tau[7]*Tau[14]*Tau[28])*PsampPN             #1000    POC 10

p[9] <- (Tau[1]*(1-Tau[2])*Tau[5]*Tau[10]*Tau[20] + (1-Tau[1])*Tau[3]*(1-Tau[6])*(1-Tau[13])*(1-Tau[27]))*PsampNP            #0111    POC 01
p[10] <- (Tau[1]*(1-Tau[2])*Tau[5]*Tau[10]*(1-Tau[20]) + (1-Tau[1])*Tau[3]*(1-Tau[6])*(1-Tau[13])*Tau[27])*PsampNP           #0110    POC 01
p[11] <- (Tau[1]*(1-Tau[2])*Tau[5]*(1-Tau[10])*Tau[21] + (1-Tau[1])*Tau[3]*(1-Tau[6])*Tau[13]*(1-Tau[26]))*PsampNP           #0101    POC 01
p[12] <- (Tau[1]*(1-Tau[2])*Tau[5]*(1-Tau[10])*(1-Tau[21]) + (1-Tau[1])*Tau[3]*(1-Tau[6])*Tau[13]*Tau[26])*PsampNP           #0100    POC 01

p[13] <- (Tau[1]*(1-Tau[2])*(1-Tau[5])*Tau[11]*Tau[22] + (1-Tau[1])*Tau[3]*Tau[6]*(1-Tau[12])*(1-Tau[25]))*PsampNN            #0011    POC 00
p[14] <- (Tau[1]*(1-Tau[2])*(1-Tau[5])*Tau[11]*(1-Tau[22]) + (1-Tau[1])*Tau[3]*Tau[6]*(1-Tau[12])*Tau[25])*PsampNN            #0010    POC 00
p[15] <- (Tau[1]*(1-Tau[2])*(1-Tau[5])*(1-Tau[11])*Tau[23] + (1-Tau[1])*Tau[3]*Tau[6]*Tau[12]*(1-Tau[24]))*PsampNN            #0001    POC 00
p[16] <- (Tau[1]*(1-Tau[2])*(1-Tau[5])*(1-Tau[11])*(1-Tau[23]) + (1-Tau[1])*Tau[3]*Tau[6]*Tau[12]*Tau[24])*PsampNN            #0000    POC 00

ptot <- p[1] + p[2] +p[3] + p[4] +  p[5] + p[6] +p[7] + p[8] + p[9] + p[10] +p[11] + p[12] +  p[13] + p[14] +p[15] + p[16]

pp[1] <- p[1]/ptot
pp[2] <- p[2]/ptot
pp[3] <- p[3]/ptot
pp[4] <- p[4]/ptot
pp[5] <- p[5]/ptot
pp[6] <- p[6]/ptot
pp[7] <- p[7]/ptot
pp[8] <- p[8]/ptot
pp[9] <- p[9]/ptot
pp[10] <- p[10]/ptot
pp[11] <- p[11]/ptot
pp[12] <- p[12]/ptot
pp[13] <- p[13]/ptot
pp[14] <- p[14]/ptot
pp[15] <- p[15]/ptot
pp[16] <- p[16]/ptot

pDnodes <- outsumm%>%filter(vars == "deviance")%>%pull(Mean) + 2*(lgamma(sum(numbers)+1)-sum(lgamma(numbers+1)) + sum(numbers*log(pp)))

"pD_nodes"
pDnodes
"pD multinomial"
pDmulti

densityplot(out.coda)
gelman.diag(out.coda)
gelman.plot(out.coda)

## Yellow (cohort 2) ####

The sampling proportions can be seen in table \@ref(tab:samplingprop).

## All tests: POC-T, POC-CC, rES33, mPCR, coproAg

tab <- thedata%>%filter(Group == "Yellow")%>%
  group_by(poct, pocc, fullcaset)%>%summarise(N = n())%>%
  pivot_wider(names_from = "fullcaset", values_from = "N", names_prefix = "fullt")%>%
  mutate(poct = ifelse(poct==0, "-",  "+"),
         pocc = ifelse(pocc==0, "-",  "+"),
         All = ifnazero(fullt0) + ifnazero(fullt1),
         Complete = ifnazero(fullt1),
         Prop = round(100*Complete/All,1))%>%
  dplyr::select(-fullt0, -fullt1)

allcombos <- expand.grid(poct = c(1,0),
                         pocc = c(1,0),
                         `rES33-EITB` = c(1,0),
                         `mPCR-Tsol` = c(1,0),
                         coproAg = c(1,0))%>%arrange(desc(poct),
                                                     desc(pocc),
                                                     desc(`rES33-EITB`),
                                                     desc(`mPCR-Tsol`),
                                                     desc(coproAg))

numbersdf <- left_join(allcombos,
                       thedata%>%filter(Group == "Yellow")%>%filter(fullcaset==1)%>%
                         group_by(poct, pocc, `rES33-EITB`, `mPCR-Tsol`, coproAg)%>%summarise(n = n()))%>%
  mutate( n = ifelse(is.na(n), 0, n))

numbers <- numbersdf%>%pull(n)

model <- function()
{
  
  PsampPP <- 1
  PsampPN <- 0.714 
  PsampNP <- 0.684
  PsampNN <- 0.050
  
  r[1:32] ~ dmulti(pp[1:32], n)
  ## p[1] = p(111); p[8] = p(000); pr = true prevalence; a_ijk = sigma; b_ijk = sigma^prime
  
  p[1]  <- (Tau[1]*Tau[2]*    Tau[4]*Tau[8]*Tau[16]*Tau[32] + (1-Tau[1])*(1-Tau[3])*(1-Tau[7])*(1-Tau[15])*(1-Tau[31])*(1-Tau[63]) )*PsampPP            #11111    POC ++
  p[2]  <- (Tau[1]*Tau[2]*    Tau[4]*Tau[8]*Tau[16]*(1-Tau[32]) + (1-Tau[1])*(1-Tau[3])*(1-Tau[7])*(1-Tau[15])*(1-Tau[31])*Tau[63] )*PsampPP            #11110    POC ++
  p[3]  <- (Tau[1]*Tau[2]*    Tau[4]*Tau[8]*(1-Tau[16])*Tau[33] + (1-Tau[1])*(1-Tau[3])*(1-Tau[7])*(1-Tau[15])*Tau[31]*(1-Tau[62]))*PsampPP             #11101    POC ++ 
  p[4]  <- (Tau[1]*Tau[2]*    Tau[4]*Tau[8]*(1-Tau[16])*(1-Tau[33]) + (1-Tau[1])*(1-Tau[3])*(1-Tau[7])*(1-Tau[15])*Tau[31]*Tau[62])*PsampPP             #11100    POC ++
  p[5]  <- (Tau[1]*Tau[2]*    Tau[4]*(1-Tau[8])*Tau[17]*Tau[34] + (1-Tau[1])*(1-Tau[3])*(1-Tau[7])*Tau[15]*(1-Tau[30])*(1-Tau[61]))*PsampPP             #11011    POC ++
  p[6]  <- (Tau[1]*Tau[2]*    Tau[4]*(1-Tau[8])*Tau[17]*(1-Tau[34]) + (1-Tau[1])*(1-Tau[3])*(1-Tau[7])*Tau[15]*(1-Tau[30])*Tau[61])*PsampPP             #11010    POC ++
  p[7]  <- (Tau[1]*Tau[2]*    Tau[4]*(1-Tau[8])*(1-Tau[17])*Tau[35] + (1-Tau[1])*(1-Tau[3])*(1-Tau[7])*Tau[15]*Tau[30]*(1-Tau[60]))*PsampPP             #11001    POC ++
  p[8]  <- (Tau[1]*Tau[2]*    Tau[4]*(1-Tau[8])*(1-Tau[17])*(1-Tau[35]) + (1-Tau[1])*(1-Tau[3])*(1-Tau[7])*Tau[15]*Tau[30]*Tau[60])*PsampPP             #11000    POC ++
  
  p[9]  <- (Tau[1]*Tau[2]* (1-Tau[4])*Tau[9]*Tau[18]*Tau[36] + (1-Tau[1])*(1-Tau[3])*Tau[7]*(1-Tau[14])*(1-Tau[29])*(1-Tau[59]))*PsampPN             #10111    POC +-
  p[10] <- (Tau[1]*Tau[2]* (1-Tau[4])*Tau[9]*Tau[18]*(1-Tau[36]) + (1-Tau[1])*(1-Tau[3])*Tau[7]*(1-Tau[14])*(1-Tau[29])*Tau[59])*PsampPN             #10110    POC +-
  p[11] <- (Tau[1]*Tau[2]* (1-Tau[4])*Tau[9]*(1-Tau[18])*Tau[37] + (1-Tau[1])*(1-Tau[3])*Tau[7]*(1-Tau[14])*Tau[29]*(1-Tau[58]))*PsampPN             #10101    POC +-  
  p[12] <- (Tau[1]*Tau[2]* (1-Tau[4])*Tau[9]*(1-Tau[18])*(1-Tau[37]) + (1-Tau[1])*(1-Tau[3])*Tau[7]*(1-Tau[14])*Tau[29]*Tau[58])*PsampPN             #10100    POC +-
  p[13] <- (Tau[1]*Tau[2]*(1-Tau[4])*(1-Tau[9])*Tau[19]*Tau[38] + (1-Tau[1])*(1-Tau[3])*Tau[7]*Tau[14]*(1-Tau[28])*(1-Tau[57]))*PsampPN             #10011    POC +-
  p[14] <- (Tau[1]*Tau[2]*(1-Tau[4])*(1-Tau[9])*Tau[19]*(1-Tau[38]) + (1-Tau[1])*(1-Tau[3])*Tau[7]*Tau[14]*(1-Tau[28])*Tau[57])*PsampPN             #10010    POC +-
  p[15] <- (Tau[1]*Tau[2]*(1-Tau[4])*(1-Tau[9])*(1-Tau[19])*Tau[39] + (1-Tau[1])*(1-Tau[3])*Tau[7]*Tau[14]*Tau[28]*(1-Tau[56]))*PsampPN             #10001    POC +-
  p[16] <- (Tau[1]*Tau[2]*(1-Tau[4])*(1-Tau[9])*(1-Tau[19])*(1-Tau[39]) + (1-Tau[1])*(1-Tau[3])*Tau[7]*Tau[14]*Tau[28]*Tau[56])*PsampPN             #10000    POC +-
  
  p[17] <- (Tau[1]*(1-Tau[2])*Tau[5]*Tau[10]*Tau[20]*Tau[40] + (1-Tau[1])*Tau[3]*(1-Tau[6])*(1-Tau[13])*(1-Tau[27])*(1-Tau[55]))*PsampNP            #01111    POC -+
  p[18] <- (Tau[1]*(1-Tau[2])*Tau[5]*Tau[10]*Tau[20]*(1-Tau[40]) + (1-Tau[1])*Tau[3]*(1-Tau[6])*(1-Tau[13])*(1-Tau[27])*Tau[55])*PsampNP            #01110    POC -+
  p[19] <- (Tau[1]*(1-Tau[2])*Tau[5]*Tau[10]*(1-Tau[20])*Tau[41] + (1-Tau[1])*Tau[3]*(1-Tau[6])*(1-Tau[13])*Tau[27]*(1-Tau[54]))*PsampNP           #01101    POC -+
  p[20] <- (Tau[1]*(1-Tau[2])*Tau[5]*Tau[10]*(1-Tau[20])*(1-Tau[41]) + (1-Tau[1])*Tau[3]*(1-Tau[6])*(1-Tau[13])*Tau[27]*Tau[54])*PsampNP           #01100    POC -+  
  p[21] <- (Tau[1]*(1-Tau[2])*Tau[5]*(1-Tau[10])*Tau[21]*Tau[42] + (1-Tau[1])*Tau[3]*(1-Tau[6])*Tau[13]*(1-Tau[26])*(1-Tau[53]))*PsampNP           #01011    POC -+
  p[22] <- (Tau[1]*(1-Tau[2])*Tau[5]*(1-Tau[10])*Tau[21]*(1-Tau[42]) + (1-Tau[1])*Tau[3]*(1-Tau[6])*Tau[13]*(1-Tau[26])*Tau[53])*PsampNP           #01010    POC -+
  p[23] <- (Tau[1]*(1-Tau[2])*Tau[5]*(1-Tau[10])*(1-Tau[21])*Tau[43] + (1-Tau[1])*Tau[3]*(1-Tau[6])*Tau[13]*Tau[26]*(1-Tau[52]))*PsampNP           #01001    POC -+
  p[24] <- (Tau[1]*(1-Tau[2])*Tau[5]*(1-Tau[10])*(1-Tau[21])*(1-Tau[43]) + (1-Tau[1])*Tau[3]*(1-Tau[6])*Tau[13]*Tau[26]*Tau[52])*PsampNP           #01000    POC -+
  
  p[25] <- (Tau[1]*(1-Tau[2])*(1-Tau[5])*Tau[11]*Tau[22]*Tau[44] + (1-Tau[1])*Tau[3]*Tau[6]*(1-Tau[12])*(1-Tau[25])*(1-Tau[51]))*PsampNN            #0011    POC --
  p[26] <- (Tau[1]*(1-Tau[2])*(1-Tau[5])*Tau[11]*Tau[22]*(1-Tau[44]) + (1-Tau[1])*Tau[3]*Tau[6]*(1-Tau[12])*(1-Tau[25])*Tau[51])*PsampNN            #0011    POC --
  p[27] <- (Tau[1]*(1-Tau[2])*(1-Tau[5])*Tau[11]*(1-Tau[22])*Tau[45] + (1-Tau[1])*Tau[3]*Tau[6]*(1-Tau[12])*Tau[25]*(1-Tau[50]))*PsampNN            #0010    POC --
  p[28] <- (Tau[1]*(1-Tau[2])*(1-Tau[5])*Tau[11]*(1-Tau[22])*(1-Tau[45]) + (1-Tau[1])*Tau[3]*Tau[6]*(1-Tau[12])*Tau[25]*Tau[50])*PsampNN            #0010    POC --
  p[29] <- (Tau[1]*(1-Tau[2])*(1-Tau[5])*(1-Tau[11])*Tau[23]*Tau[46] + (1-Tau[1])*Tau[3]*Tau[6]*Tau[12]*(1-Tau[24])*(1-Tau[49]))*PsampNN            #0001    POC --
  p[30] <- (Tau[1]*(1-Tau[2])*(1-Tau[5])*(1-Tau[11])*Tau[23]*(1-Tau[46]) + (1-Tau[1])*Tau[3]*Tau[6]*Tau[12]*(1-Tau[24])*Tau[49])*PsampNN            #0001    POC --
  p[31] <- (Tau[1]*(1-Tau[2])*(1-Tau[5])*(1-Tau[11])*(1-Tau[23])*Tau[47] + (1-Tau[1])*Tau[3]*Tau[6]*Tau[12]*Tau[24]*(1-Tau[48]))*PsampNN            #0000    POC --
  p[32] <- (Tau[1]*(1-Tau[2])*(1-Tau[5])*(1-Tau[11])*(1-Tau[23])*(1-Tau[47]) + (1-Tau[1])*Tau[3]*Tau[6]*Tau[12]*Tau[24]*Tau[48])*PsampNN            #0000    POC --
  
  ptot <- p[1] + p[2] +p[3] + p[4] +  p[5] + p[6] +p[7] + p[8] + p[9] + p[10] +p[11] + p[12] +  p[13] + p[14] +p[15] + p[16] +
    p[17] + p[18] +p[19] + p[20] +  p[21] + p[22] +p[23] + p[24] + p[25] + p[26] +p[27] + p[28] +  p[29] + p[30] +p[31] + p[32]
  
  pp[1] <- p[1]/ptot
  pp[2] <- p[2]/ptot
  pp[3] <- p[3]/ptot
  pp[4] <- p[4]/ptot
  pp[5] <- p[5]/ptot
  pp[6] <- p[6]/ptot
  pp[7] <- p[7]/ptot
  pp[8] <- p[8]/ptot
  pp[9] <- p[9]/ptot
  pp[10] <- p[10]/ptot
  pp[11] <- p[11]/ptot
  pp[12] <- p[12]/ptot
  pp[13] <- p[13]/ptot
  pp[14] <- p[14]/ptot
  pp[15] <- p[15]/ptot
  pp[16] <- p[16]/ptot
  pp[17] <- p[17]/ptot
  pp[18] <- p[18]/ptot
  pp[19] <- p[19]/ptot
  pp[20] <- p[20]/ptot
  pp[21] <- p[21]/ptot
  pp[22] <- p[22]/ptot
  pp[23] <- p[23]/ptot
  pp[24] <- p[24]/ptot
  pp[25] <- p[25]/ptot
  pp[26] <- p[26]/ptot
  pp[27] <- p[27]/ptot
  pp[28] <- p[28]/ptot
  pp[29] <- p[29]/ptot
  pp[30] <- p[30]/ptot
  pp[31] <- p[31]/ptot
  pp[32] <- p[32]/ptot  
  
  pr <- Tau[1]
  # Code:        D-TC    (Disease status - POC T outcome,  POC CC outcome)
  Tau[1] ~ dunif(0.0,0.05)        #prev    
  Tau[2] ~ dunif(0.01, 0.99)       # se POC T    1-
  Tau[3] ~ dunif(0.95, 1)       # sp POC T  0-
  Tau[4] ~ dunif(0, 1)      # se POC CC    1-1
  Tau[5] ~ dunif(0, 1)              #      1-0
  Tau[6] ~ dunif(0, 1)    # sp POC CC      0-0
  Tau[7] ~ dunif(0, 1)              #      0-1
  Tau[8] ~ dunif(0.1, 0.95)     # se  rES33     1-11
  Tau[9] ~ dunif(0.1, 0.95)              #      1-10
  Tau[10] ~ dunif(0.1, 0.95)             #      1-01
  Tau[11] ~ dunif(0.1, 0.95)             #      1-00
  Tau[12] ~ dunif(0.5, 0.99)  # sp rES33      0-00
  Tau[13] ~ dunif(0, 0.99)             #      0-01    # if POC CC positive, then rES33 more likely also positive
  Tau[14] ~ dunif(0.5, 0.99)           #      0-10
  Tau[15] ~ dunif(0 , 0.99)            #      0-11     # if POC CC positive, then rES33 more likely also positive (possibly also for D = 0)
  Tau[16] ~ dunif(0.1,0.85)     # se mPCR
  Tau[17] ~ dunif(0.1,0.85)
  Tau[18] ~ dunif(0.1,0.85)
  Tau[19] ~ dunif(0.1,0.85)
  Tau[20] ~ dunif(0.1,0.85)
  Tau[21] ~ dunif(0.1,0.85)
  Tau[22] ~ dunif(0.1,0.85)
  Tau[23] ~ dunif(0.1,0.85)
  Tau[24] ~ dunif(0.95,1)    # sp mPCR
  Tau[25] ~ dunif(0.95,1)
  Tau[26] ~ dunif(0.95,1)
  Tau[27] ~ dunif(0.95,1)
  Tau[28] ~ dunif(0.95,1)
  Tau[29] ~ dunif(0.95,1)
  Tau[30] ~ dunif(0.95,1)
  Tau[31] ~ dunif(0.95,1)
  Tau[32] ~ dunif(0.15,0.99)     # se copro
  Tau[33] ~ dunif(0.15,0.99)
  Tau[34] ~ dunif(0.15,0.99)
  Tau[35] ~ dunif(0.15,0.99)
  Tau[36] ~ dunif(0.15,0.99)
  Tau[37] ~ dunif(0.15,0.99)
  Tau[38] ~ dunif(0.15,0.99)
  Tau[39] ~ dunif(0.15,0.99)
  Tau[40] ~ dunif(0.15,0.99)     
  Tau[41] ~ dunif(0.15,0.99)
  Tau[42] ~ dunif(0.15,0.99)
  Tau[43] ~ dunif(0.15,0.99)
  Tau[44] ~ dunif(0.15,0.99)
  Tau[45] ~ dunif(0.15,0.99)
  Tau[46] ~ dunif(0.15,0.99)
  Tau[47] ~ dunif(0.15,0.99)
  Tau[48] ~ dunif(0.3,0.99)    # sp copro
  Tau[49] ~ dunif(0.3,0.99)
  Tau[50] ~ dunif(0.3,0.99)
  Tau[51] ~ dunif(0.3,0.99)
  Tau[52] ~ dunif(0.3,0.99)
  Tau[53] ~ dunif(0.3,0.99)
  Tau[54] ~ dunif(0.3,0.99)
  Tau[55] ~ dunif(0.3,0.99)
  Tau[56] ~ dunif(0.3,0.99)    
  Tau[57] ~ dunif(0.3,0.99)
  Tau[58] ~ dunif(0.3,0.99)
  Tau[59] ~ dunif(0.3,0.99)
  Tau[60] ~ dunif(0.3,0.99)
  Tau[61] ~ dunif(0.3,0.99)
  Tau[62] ~ dunif(0.3,0.99)
  Tau[63] ~ dunif(0.3,0.99)
  
  
  se[1] <- Tau[2]
  se[2] <- Tau[2]*Tau[4] + (1-Tau[2])*Tau[5]
  se[3] <- Tau[2]*( Tau[4]*Tau[8]  +  (1-Tau[4])*Tau[9])   +   (1-Tau[2])*( (Tau[5]*Tau[10]) + (1-Tau[5])*Tau[11])
  se[4] <- Tau[2]*( Tau[4]*( Tau[8]*Tau[16] + (1-Tau[8])*Tau[17] ) + (1-Tau[4])*( Tau[9]*Tau[18] + (1-Tau[9])*Tau[19]) )+(1-Tau[2])*( Tau[5]*( Tau[10]*Tau[20] + (1-Tau[10])*Tau[21] ) + (1-Tau[5])*( Tau[11]*Tau[22] + (1-Tau[11])*Tau[23]) )
  
  
  sefivea <- Tau[2]*( Tau[4]*( Tau[8]*(Tau[16]*Tau[32] + (1-Tau[16])*Tau[33]) 
                               + (1-Tau[8])*(Tau[17]*Tau[34] + (1-Tau[17])*Tau[35]) ) +
                        (1-Tau[4])*( Tau[9]*(Tau[18]*Tau[36] + (1-Tau[18])*Tau[37])
                                     + (1-Tau[9])*(Tau[19]*Tau[38] + (1-Tau[19])*Tau[39]) )) 
  
  sefiveb <- (1-Tau[2])*( Tau[5]*( Tau[10]*(Tau[20]*Tau[40] +(1-Tau[20])*Tau[41]) + 
                                     (1-Tau[10])*(Tau[21]*Tau[42] + (1-Tau[21])*Tau[43]) ) +
                            (1-Tau[5])*( Tau[11]*(Tau[22]*Tau[44] + (1-Tau[22])*Tau[45]) 
                                         + (1-Tau[11])*(Tau[23]*Tau[46] + (1-Tau[23])*Tau[47])) )
  
  
  se[5] <- sefivea + sefiveb
  
  sp[1] <- Tau[3]
  sp[2] <- Tau[3]*Tau[6] + (1-Tau[3])*Tau[7]
  sp[3] <- Tau[3]*( (Tau[6]*Tau[12]) + (1-Tau[6])*Tau[13] ) + (1-Tau[3])*( (Tau[7]*Tau[14]) + (1-Tau[7])*Tau[15] )
  sp[4] <- Tau[3]*( Tau[6]*( Tau[12]*Tau[24] + (1-Tau[12])*Tau[25] ) + (1-Tau[6])*( Tau[13]*Tau[26] + (1-Tau[13])*Tau[27]) ) +   (1-Tau[3])*( Tau[7]*( Tau[14]*Tau[28] + (1-Tau[14])*Tau[29] ) + (1-Tau[7])*( Tau[15]*Tau[30] + (1-Tau[15])*Tau[31]) )
  
  spfivea <- Tau[3]*( Tau[6]*( Tau[12]*(Tau[24]*Tau[48] + (1-Tau[24])*Tau[49]) 
                               + (1-Tau[12])*(Tau[25]*Tau[50] + (1-Tau[25])*Tau[51]) )
                      + (1-Tau[6])*( Tau[13]*(Tau[26]*Tau[52] + (1-Tau[26])*Tau[53]) +
                                       (1-Tau[13])*(Tau[27]*Tau[54] + (1-Tau[27])*Tau[55]) ) )
  
  spfiveb <- (1-Tau[3])*( Tau[7]*( Tau[14]*(Tau[28]*Tau[56] + (1-Tau[28])*Tau[57]) + 
                                     (1-Tau[14])*(Tau[29]*Tau[58] + (1-Tau[29])*Tau[59]) ) +
                            (1-Tau[7])*( Tau[15]*(Tau[30]*Tau[60] + (1-Tau[30])*(1-Tau[61]))+ 
                                           (1-Tau[15])*(Tau[31]*Tau[62] + (1-Tau[31])*Tau[63] ) ) )
  
  sp[5] <- spfivea + spfiveb
  
  
  ppv[1] <- Tau[1]*se[1]/(Tau[1]*se[1] + (1-Tau[1])*(1-sp[1]) )
  ppv[2] <- Tau[1]*se[2]/(Tau[1]*se[2] + (1-Tau[1])*(1-sp[2]) )
  ppv[3] <- Tau[1]*se[3]/(Tau[1]*se[3] + (1-Tau[1])*(1-sp[3]) )
  ppv[4] <- Tau[1]*se[4]/(Tau[1]*se[4] + (1-Tau[1])*(1-sp[4]) )
  ppv[5] <- Tau[1]*se[5]/(Tau[1]*se[5] + (1-Tau[1])*(1-sp[5]) )
  
  npv[1] <- (1-Tau[1])*sp[1] / ( (1-Tau[1])*sp[1] + Tau[1]*(1-se[1])  )
  npv[2] <- (1-Tau[1])*sp[2] / ( (1-Tau[1])*sp[2] + Tau[1]*(1-se[2])  )
  npv[3] <- (1-Tau[1])*sp[3] / ( (1-Tau[1])*sp[3] + Tau[1]*(1-se[3])  )
  npv[4] <- (1-Tau[1])*sp[4] / ( (1-Tau[1])*sp[4] + Tau[1]*(1-se[4])  )
  npv[5] <- (1-Tau[1])*sp[5] / ( (1-Tau[1])*sp[5] + Tau[1]*(1-se[5])  )
  
  r2[1:32] ~ dmulti(pp[1:32],n)
  
  for ( i in 1:32)
  {
    d[i] <- r[i]*log(max(r[i],1)/(pp[i]*n))
    d2[i] <- r2[i]*log(max(r2[i],1)/(pp[i]*n))
  }
  bayesp <- step(sum(d[]) - sum(d2[]))
}

model.file <- file.path(tempdir(), "modelT.txt") 
write.model(model, model.file)
#Provide data based on cross-classified results
data <- list(r = c(numbers[1:32]), n = sum(numbers[1:32]))
#parameters to be estimated.
params <- c("pp","Tau","pr","se","sp","npv","ppv", "bayesp")

out.bugs <- bugs(data, inits=NULL, params, model.file, codaPkg=FALSE,n.iter=Nbugs,debug=FALSE, DIC = TRUE)
out.coda <- as.mcmc.list(out.bugs) 

out <- summary(out.coda, q=c(0.025, 0.975)) 

outsumm <- left_join(as.data.frame(out$statistics)%>%rownames_to_column("vars"),
                     as.data.frame(out$quantiles)%>%rownames_to_column("vars") )

info <- info%>%bind_rows(
  outsumm%>%filter(! ( grepl("pp\\[",vars) |(grepl("Tau", vars))  ) )%>%
    mutate(Doc = "T_III_Final",
           Group = "Yellow",
           Analysis = "All")
)

pp <- outsumm%>%filter( grepl("pp\\[", vars))%>%mutate(ord = str_replace(vars,"pp\\[",""))%>%
  mutate(ord = str_replace(ord, "\\]",""))%>%
  mutate(ord = as.numeric(ord))%>%
  arrange(ord)%>%pull(Mean)

pDmulti <- outsumm%>%filter(vars == "deviance")%>%pull(Mean) + 2*(lgamma(sum(numbers)+1)-sum(lgamma(numbers+1)) + sum(numbers*log(pp)))

Tau <- outsumm%>%filter( grepl("Tau", vars))%>%mutate(ord = str_replace(vars,"Tau\\[",""))%>%
  mutate(ord = str_replace(ord, "\\]",""))%>%
  mutate(ord = as.numeric(ord))%>%
  arrange(ord)%>%pull(Mean)


p <- rep(NA,32)

PsampPP <- 1
PsampPN <- 0.714 
PsampNP <- 0.684
PsampNN <- 0.050

p[1]  <- (Tau[1]*Tau[2]*    Tau[4]*Tau[8]*Tau[16]*Tau[32] + (1-Tau[1])*(1-Tau[3])*(1-Tau[7])*(1-Tau[15])*(1-Tau[31])*(1-Tau[63]) )*PsampPP            #11111    POC ++
p[2]  <- (Tau[1]*Tau[2]*    Tau[4]*Tau[8]*Tau[16]*(1-Tau[32]) + (1-Tau[1])*(1-Tau[3])*(1-Tau[7])*(1-Tau[15])*(1-Tau[31])*Tau[63] )*PsampPP            #11110    POC ++
p[3]  <- (Tau[1]*Tau[2]*    Tau[4]*Tau[8]*(1-Tau[16])*Tau[33] + (1-Tau[1])*(1-Tau[3])*(1-Tau[7])*(1-Tau[15])*Tau[31]*(1-Tau[62]))*PsampPP             #11101    POC ++ 
p[4]  <- (Tau[1]*Tau[2]*    Tau[4]*Tau[8]*(1-Tau[16])*(1-Tau[33]) + (1-Tau[1])*(1-Tau[3])*(1-Tau[7])*(1-Tau[15])*Tau[31]*Tau[62])*PsampPP             #11100    POC ++
p[5]  <- (Tau[1]*Tau[2]*    Tau[4]*(1-Tau[8])*Tau[17]*Tau[34] + (1-Tau[1])*(1-Tau[3])*(1-Tau[7])*Tau[15]*(1-Tau[30])*(1-Tau[61]))*PsampPP             #11011    POC ++
p[6]  <- (Tau[1]*Tau[2]*    Tau[4]*(1-Tau[8])*Tau[17]*(1-Tau[34]) + (1-Tau[1])*(1-Tau[3])*(1-Tau[7])*Tau[15]*(1-Tau[30])*Tau[61])*PsampPP             #11010    POC ++
p[7]  <- (Tau[1]*Tau[2]*    Tau[4]*(1-Tau[8])*(1-Tau[17])*Tau[35] + (1-Tau[1])*(1-Tau[3])*(1-Tau[7])*Tau[15]*Tau[30]*(1-Tau[60]))*PsampPP             #11001    POC ++
p[8]  <- (Tau[1]*Tau[2]*    Tau[4]*(1-Tau[8])*(1-Tau[17])*(1-Tau[35]) + (1-Tau[1])*(1-Tau[3])*(1-Tau[7])*Tau[15]*Tau[30]*Tau[60])*PsampPP             #11000    POC ++

p[9]  <- (Tau[1]*Tau[2]* (1-Tau[4])*Tau[9]*Tau[18]*Tau[36] + (1-Tau[1])*(1-Tau[3])*Tau[7]*(1-Tau[14])*(1-Tau[29])*(1-Tau[59]))*PsampPN             #10111    POC +-
p[10] <- (Tau[1]*Tau[2]* (1-Tau[4])*Tau[9]*Tau[18]*(1-Tau[36]) + (1-Tau[1])*(1-Tau[3])*Tau[7]*(1-Tau[14])*(1-Tau[29])*Tau[59])*PsampPN             #10110    POC +-
p[11] <- (Tau[1]*Tau[2]* (1-Tau[4])*Tau[9]*(1-Tau[18])*Tau[37] + (1-Tau[1])*(1-Tau[3])*Tau[7]*(1-Tau[14])*Tau[29]*(1-Tau[58]))*PsampPN             #10101    POC +-  
p[12] <- (Tau[1]*Tau[2]* (1-Tau[4])*Tau[9]*(1-Tau[18])*(1-Tau[37]) + (1-Tau[1])*(1-Tau[3])*Tau[7]*(1-Tau[14])*Tau[29]*Tau[58])*PsampPN             #10100    POC +-
p[13] <- (Tau[1]*Tau[2]*(1-Tau[4])*(1-Tau[9])*Tau[19]*Tau[38] + (1-Tau[1])*(1-Tau[3])*Tau[7]*Tau[14]*(1-Tau[28])*(1-Tau[57]))*PsampPN             #10011    POC +-
p[14] <- (Tau[1]*Tau[2]*(1-Tau[4])*(1-Tau[9])*Tau[19]*(1-Tau[38]) + (1-Tau[1])*(1-Tau[3])*Tau[7]*Tau[14]*(1-Tau[28])*Tau[57])*PsampPN             #10010    POC +-
p[15] <- (Tau[1]*Tau[2]*(1-Tau[4])*(1-Tau[9])*(1-Tau[19])*Tau[39] + (1-Tau[1])*(1-Tau[3])*Tau[7]*Tau[14]*Tau[28]*(1-Tau[56]))*PsampPN             #10001    POC +-
p[16] <- (Tau[1]*Tau[2]*(1-Tau[4])*(1-Tau[9])*(1-Tau[19])*(1-Tau[39]) + (1-Tau[1])*(1-Tau[3])*Tau[7]*Tau[14]*Tau[28]*Tau[56])*PsampPN             #10000    POC +-

p[17] <- (Tau[1]*(1-Tau[2])*Tau[5]*Tau[10]*Tau[20]*Tau[40] + (1-Tau[1])*Tau[3]*(1-Tau[6])*(1-Tau[13])*(1-Tau[27])*(1-Tau[55]))*PsampNP            #01111    POC -+
p[18] <- (Tau[1]*(1-Tau[2])*Tau[5]*Tau[10]*Tau[20]*(1-Tau[40]) + (1-Tau[1])*Tau[3]*(1-Tau[6])*(1-Tau[13])*(1-Tau[27])*Tau[55])*PsampNP            #01110    POC -+
p[19] <- (Tau[1]*(1-Tau[2])*Tau[5]*Tau[10]*(1-Tau[20])*Tau[41] + (1-Tau[1])*Tau[3]*(1-Tau[6])*(1-Tau[13])*Tau[27]*(1-Tau[54]))*PsampNP           #01101    POC -+
p[20] <- (Tau[1]*(1-Tau[2])*Tau[5]*Tau[10]*(1-Tau[20])*(1-Tau[41]) + (1-Tau[1])*Tau[3]*(1-Tau[6])*(1-Tau[13])*Tau[27]*Tau[54])*PsampNP           #01100    POC -+  
p[21] <- (Tau[1]*(1-Tau[2])*Tau[5]*(1-Tau[10])*Tau[21]*Tau[42] + (1-Tau[1])*Tau[3]*(1-Tau[6])*Tau[13]*(1-Tau[26])*(1-Tau[53]))*PsampNP           #01011    POC -+
p[22] <- (Tau[1]*(1-Tau[2])*Tau[5]*(1-Tau[10])*Tau[21]*(1-Tau[42]) + (1-Tau[1])*Tau[3]*(1-Tau[6])*Tau[13]*(1-Tau[26])*Tau[53])*PsampNP           #01010    POC -+
p[23] <- (Tau[1]*(1-Tau[2])*Tau[5]*(1-Tau[10])*(1-Tau[21])*Tau[43] + (1-Tau[1])*Tau[3]*(1-Tau[6])*Tau[13]*Tau[26]*(1-Tau[52]))*PsampNP           #01001    POC -+
p[24] <- (Tau[1]*(1-Tau[2])*Tau[5]*(1-Tau[10])*(1-Tau[21])*(1-Tau[43]) + (1-Tau[1])*Tau[3]*(1-Tau[6])*Tau[13]*Tau[26]*Tau[52])*PsampNP           #01000    POC -+

p[25] <- (Tau[1]*(1-Tau[2])*(1-Tau[5])*Tau[11]*Tau[22]*Tau[44] + (1-Tau[1])*Tau[3]*Tau[6]*(1-Tau[12])*(1-Tau[25])*(1-Tau[51]))*PsampNN            #0011    POC --
p[26] <- (Tau[1]*(1-Tau[2])*(1-Tau[5])*Tau[11]*Tau[22]*(1-Tau[44]) + (1-Tau[1])*Tau[3]*Tau[6]*(1-Tau[12])*(1-Tau[25])*Tau[51])*PsampNN            #0011    POC --
p[27] <- (Tau[1]*(1-Tau[2])*(1-Tau[5])*Tau[11]*(1-Tau[22])*Tau[45] + (1-Tau[1])*Tau[3]*Tau[6]*(1-Tau[12])*Tau[25]*(1-Tau[50]))*PsampNN            #0010    POC --
p[28] <- (Tau[1]*(1-Tau[2])*(1-Tau[5])*Tau[11]*(1-Tau[22])*(1-Tau[45]) + (1-Tau[1])*Tau[3]*Tau[6]*(1-Tau[12])*Tau[25]*Tau[50])*PsampNN            #0010    POC --
p[29] <- (Tau[1]*(1-Tau[2])*(1-Tau[5])*(1-Tau[11])*Tau[23]*Tau[46] + (1-Tau[1])*Tau[3]*Tau[6]*Tau[12]*(1-Tau[24])*(1-Tau[49]))*PsampNN            #0001    POC --
p[30] <- (Tau[1]*(1-Tau[2])*(1-Tau[5])*(1-Tau[11])*Tau[23]*(1-Tau[46]) + (1-Tau[1])*Tau[3]*Tau[6]*Tau[12]*(1-Tau[24])*Tau[49])*PsampNN            #0001    POC --
p[31] <- (Tau[1]*(1-Tau[2])*(1-Tau[5])*(1-Tau[11])*(1-Tau[23])*Tau[47] + (1-Tau[1])*Tau[3]*Tau[6]*Tau[12]*Tau[24]*(1-Tau[48]))*PsampNN            #0000    POC --
p[32] <- (Tau[1]*(1-Tau[2])*(1-Tau[5])*(1-Tau[11])*(1-Tau[23])*(1-Tau[47]) + (1-Tau[1])*Tau[3]*Tau[6]*Tau[12]*Tau[24]*Tau[48])*PsampNN            #0000    POC --

ptot <- p[1] + p[2] +p[3] + p[4] +  p[5] + p[6] +p[7] + p[8] + p[9] + p[10] +p[11] + p[12] +  p[13] + p[14] +p[15] + p[16] +
  p[17] + p[18] +p[19] + p[20] +  p[21] + p[22] +p[23] + p[24] + p[25] + p[26] +p[27] + p[28] +  p[29] + p[30] +p[31] + p[32]

pp[1] <- p[1]/ptot
pp[2] <- p[2]/ptot
pp[3] <- p[3]/ptot
pp[4] <- p[4]/ptot
pp[5] <- p[5]/ptot
pp[6] <- p[6]/ptot
pp[7] <- p[7]/ptot
pp[8] <- p[8]/ptot
pp[9] <- p[9]/ptot
pp[10] <- p[10]/ptot
pp[11] <- p[11]/ptot
pp[12] <- p[12]/ptot
pp[13] <- p[13]/ptot
pp[14] <- p[14]/ptot
pp[15] <- p[15]/ptot
pp[16] <- p[16]/ptot
pp[17] <- p[17]/ptot
pp[18] <- p[18]/ptot
pp[19] <- p[19]/ptot
pp[20] <- p[20]/ptot
pp[21] <- p[21]/ptot
pp[22] <- p[22]/ptot
pp[23] <- p[23]/ptot
pp[24] <- p[24]/ptot
pp[25] <- p[25]/ptot
pp[26] <- p[26]/ptot
pp[27] <- p[27]/ptot
pp[28] <- p[28]/ptot
pp[29] <- p[29]/ptot
pp[30] <- p[30]/ptot
pp[31] <- p[31]/ptot
pp[32] <- p[32]/ptot 


pDnodes <- outsumm%>%filter(vars == "deviance")%>%pull(Mean) + 2*(lgamma(sum(numbers)+1)-sum(lgamma(numbers+1)) + sum(numbers*log(pp)))

"pD_nodes"
pDnodes
"pD multinomial"
pDmulti

densityplot(out.coda)
gelman.diag(out.coda)
gelman.plot(out.coda)

## Selected tests: POC-T, POC-CC, mPCR, coproAg

allcombos <- expand.grid(poct = c(1,0),
                         pocc = c(1,0),
                         `mPCR-Tsol` = c(1,0),
                         coproAg = c(1,0))%>%arrange(desc(poct),
                                                     desc(pocc),
                                                     desc(`mPCR-Tsol`),
                                                     desc(coproAg))

numbersdf <- left_join(allcombos,
                       thedata%>%filter(Group == "Yellow")%>%filter(fullcaset == 1)%>%
                         filter(fullcaset == 1)%>%group_by(poct, pocc, `mPCR-Tsol`, coproAg)%>%summarise(n = n()))%>%
  mutate( n = ifelse(is.na(n), 0, n))

numbers <- numbersdf%>%pull(n)

#The sampling proportions, used to weight the cases in the analysis, are 5.0%, 68.4%, 71.4% and 100%.

#Specifiy your models as a function
model <- function()
{
  
  PsampPP <- 1
  PsampPN <- 0.714 
  PsampNP <- 0.684
  PsampNN <- 0.050
  
  r[1:16] ~ dmulti(pp[1:16], n)
  ## p[1] = p(111); p[8] = p(000); pr = true prevalence; a_ijk = sigma; b_ijk = sigma^prime
  
  p[1] <- (Tau[1]*Tau[2]*Tau[4]*Tau[8]*Tau[16] + (1-Tau[1])*(1-Tau[3])*(1-Tau[7])*(1-Tau[15])*(1-Tau[31]) )*PsampPP            #1111    POC 11
  p[2] <- (Tau[1]*Tau[2]*Tau[4]*Tau[8]*(1-Tau[16]) + (1-Tau[1])*(1-Tau[3])*(1-Tau[7])*(1-Tau[15])*Tau[31])*PsampPP             #1110    POC 11 
  p[3] <- (Tau[1]*Tau[2]*Tau[4]*(1-Tau[8])*Tau[17] + (1-Tau[1])*(1-Tau[3])*(1-Tau[7])*Tau[15]*(1-Tau[30]))*PsampPP             #1101    POC 11
  p[4] <- (Tau[1]*Tau[2]*Tau[4]*(1-Tau[8])*(1-Tau[17]) + (1-Tau[1])*(1-Tau[3])*(1-Tau[7])*Tau[15]*Tau[30])*PsampPP             #1100    POC 11
  
  p[5] <- (Tau[1]*Tau[2]*(1-Tau[4])*Tau[9]*Tau[18] + (1-Tau[1])*(1-Tau[3])*Tau[7]*(1-Tau[14])*(1-Tau[29]))*PsampPN             #1011    POC 10
  p[6] <- (Tau[1]*Tau[2]*(1-Tau[4])*Tau[9]*(1-Tau[18]) + (1-Tau[1])*(1-Tau[3])*Tau[7]*(1-Tau[14])*Tau[29])*PsampPN             #1010    POC 10
  p[7] <- (Tau[1]*Tau[2]*(1-Tau[4])*(1-Tau[9])*Tau[19] + (1-Tau[1])*(1-Tau[3])*Tau[7]*Tau[14]*(1-Tau[28]))*PsampPN             #1001    POC 10
  p[8] <- (Tau[1]*Tau[2]*(1-Tau[4])*(1-Tau[9])*(1-Tau[19]) + (1-Tau[1])*(1-Tau[3])*Tau[7]*Tau[14]*Tau[28])*PsampPN             #1000    POC 10
  
  p[9] <- (Tau[1]*(1-Tau[2])*Tau[5]*Tau[10]*Tau[20] + (1-Tau[1])*Tau[3]*(1-Tau[6])*(1-Tau[13])*(1-Tau[27]))*PsampNP            #0111    POC 01
  p[10] <- (Tau[1]*(1-Tau[2])*Tau[5]*Tau[10]*(1-Tau[20]) + (1-Tau[1])*Tau[3]*(1-Tau[6])*(1-Tau[13])*Tau[27])*PsampNP           #0110    POC 01
  p[11] <- (Tau[1]*(1-Tau[2])*Tau[5]*(1-Tau[10])*Tau[21] + (1-Tau[1])*Tau[3]*(1-Tau[6])*Tau[13]*(1-Tau[26]))*PsampNP           #0101    POC 01
  p[12] <- (Tau[1]*(1-Tau[2])*Tau[5]*(1-Tau[10])*(1-Tau[21]) + (1-Tau[1])*Tau[3]*(1-Tau[6])*Tau[13]*Tau[26])*PsampNP           #0100    POC 01
  
  p[13] <- (Tau[1]*(1-Tau[2])*(1-Tau[5])*Tau[11]*Tau[22] + (1-Tau[1])*Tau[3]*Tau[6]*(1-Tau[12])*(1-Tau[25]))*PsampNN            #0011    POC 00
  p[14] <- (Tau[1]*(1-Tau[2])*(1-Tau[5])*Tau[11]*(1-Tau[22]) + (1-Tau[1])*Tau[3]*Tau[6]*(1-Tau[12])*Tau[25])*PsampNN            #0010    POC 00
  p[15] <- (Tau[1]*(1-Tau[2])*(1-Tau[5])*(1-Tau[11])*Tau[23] + (1-Tau[1])*Tau[3]*Tau[6]*Tau[12]*(1-Tau[24]))*PsampNN            #0001    POC 00
  p[16] <- (Tau[1]*(1-Tau[2])*(1-Tau[5])*(1-Tau[11])*(1-Tau[23]) + (1-Tau[1])*Tau[3]*Tau[6]*Tau[12]*Tau[24])*PsampNN            #0000    POC 00
  
  ptot <- p[1] + p[2] +p[3] + p[4] +  p[5] + p[6] +p[7] + p[8] + p[9] + p[10] +p[11] + p[12] +  p[13] + p[14] +p[15] + p[16]
  
  pp[1] <- p[1]/ptot
  pp[2] <- p[2]/ptot
  pp[3] <- p[3]/ptot
  pp[4] <- p[4]/ptot
  pp[5] <- p[5]/ptot
  pp[6] <- p[6]/ptot
  pp[7] <- p[7]/ptot
  pp[8] <- p[8]/ptot
  pp[9] <- p[9]/ptot
  pp[10] <- p[10]/ptot
  pp[11] <- p[11]/ptot
  pp[12] <- p[12]/ptot
  pp[13] <- p[13]/ptot
  pp[14] <- p[14]/ptot
  pp[15] <- p[15]/ptot
  pp[16] <- p[16]/ptot
  
  
  pr <- Tau[1]
  
  Tau[1] ~ dunif(0.0,0.05)        #prev
  Tau[2] ~ dunif(0.01, 0.95)       # se POC T
  Tau[3] ~ dunif(0.95, 1)       # sp POC T
  Tau[4] ~ dunif(0, 1)      # se POC C
  Tau[5] ~ dunif(0, 1)
  Tau[6] ~ dunif(0, 1)    # sp POC C
  Tau[7] ~ dunif(0, 1)
  Tau[8] ~ dunif(0.1, 0.85)     # se  mPCR
  Tau[9] ~ dunif(0.1, 0.85)
  Tau[10] ~ dunif(0.1, 0.85)
  Tau[11] ~ dunif(0.1, 0.85)
  Tau[12] ~ dunif(0.95, 1)  # sp mPCR
  Tau[13] ~ dunif(0.95, 1)
  Tau[14] ~ dunif(0.95, 1)
  Tau[15] ~ dunif(0.95, 1)
  Tau[16] ~ dunif(0.15,0.99)     # se copro
  Tau[17] ~ dunif(0.15,0.99)
  Tau[18] ~ dunif(0.15,0.99)
  Tau[19] ~ dunif(0.15,0.99)
  Tau[20] ~ dunif(0.15,0.99)
  Tau[21] ~ dunif(0.15,0.99)
  Tau[22] ~ dunif(0.15,0.99)
  Tau[23] ~ dunif(0.15,0.99)
  Tau[24] ~ dunif(0.3,0.99)    # sp copro
  Tau[25] ~ dunif(0.3,0.99)
  Tau[26] ~ dunif(0.3,0.99)
  Tau[27] ~ dunif(0.3,0.99)
  Tau[28] ~ dunif(0.3,0.99)
  Tau[29] ~ dunif(0.3,0.99)
  Tau[30] ~ dunif(0.3,0.99)
  Tau[31] ~ dunif(0.3,0.99)
  
  se[1] <- Tau[2]
  se[2] <- Tau[2]*Tau[4] + (1-Tau[2])*Tau[5]
  se[3] <- Tau[2]*( Tau[4]*Tau[8]  +  (1-Tau[4])*Tau[9])   +   (1-Tau[2])*( (Tau[5]*Tau[10]) + (1-Tau[5])*Tau[11])
  se[4] <- Tau[2]*( Tau[4]*( Tau[8]*Tau[16] + (1-Tau[8])*Tau[17] ) + (1-Tau[4])*( Tau[9]*Tau[18] + (1-Tau[9])*Tau[19]) )+(1-Tau[2])*( Tau[5]*( Tau[10]*Tau[20] + (1-Tau[10])*Tau[21] ) + (1-Tau[5])*( Tau[11]*Tau[22] + (1-Tau[11])*Tau[23]) )
  sp[1] <- Tau[3]
  sp[2] <- Tau[3]*Tau[6] + (1-Tau[3])*Tau[7]
  sp[3] <- Tau[3]*( (Tau[6]*Tau[12]) + (1-Tau[6])*Tau[13] ) + (1-Tau[3])*( (Tau[7]*Tau[14]) + (1-Tau[7])*Tau[15] )
  sp[4] <- Tau[3]*( Tau[6]*( Tau[12]*Tau[24] + (1-Tau[12])*Tau[25] ) + (1-Tau[6])*( Tau[13]*Tau[26] + (1-Tau[13])*Tau[27]) ) +   (1-Tau[3])*( Tau[7]*( Tau[14]*Tau[28] + (1-Tau[14])*Tau[29] ) + (1-Tau[7])*( Tau[15]*Tau[30] + (1-Tau[15])*Tau[31]) )
  
  
  ppv[1] <- Tau[1]*se[1]/(Tau[1]*se[1] + (1-Tau[1])*(1-sp[1]) )
  ppv[2] <- Tau[1]*se[2]/(Tau[1]*se[2] + (1-Tau[1])*(1-sp[2]) )
  ppv[3] <- Tau[1]*se[3]/(Tau[1]*se[3] + (1-Tau[1])*(1-sp[3]) )
  ppv[4] <- Tau[1]*se[4]/(Tau[1]*se[4] + (1-Tau[1])*(1-sp[4]) )
  
  npv[1] <- (1-Tau[1])*sp[1] / ( (1-Tau[1])*sp[1] + Tau[1]*(1-se[1])  )
  npv[2] <- (1-Tau[1])*sp[2] / ( (1-Tau[1])*sp[2] + Tau[1]*(1-se[2])  )
  npv[3] <- (1-Tau[1])*sp[3] / ( (1-Tau[1])*sp[3] + Tau[1]*(1-se[3])  )
  npv[4] <- (1-Tau[1])*sp[4] / ( (1-Tau[1])*sp[4] + Tau[1]*(1-se[4])  )
  
  r2[1:16] ~ dmulti(pp[1:16],n)
  
  for ( i in 1:16)
  {
    d[i] <- r[i]*log(max(r[i],1)/(pp[i]*n))
    d2[i] <- r2[i]*log(max(r2[i],1)/(pp[i]*n))
  }
  bayesp <- step(sum(d[]) - sum(d2[]))
}

model.file <- file.path(tempdir(), "modelT.txt") 
write.model(model, model.file)
#Provide data based on cross-classified results
data <- list(r = c(numbers[1:16]), n = sum(numbers[1:16]))
#parameters to be estimated.
params <- c("pp","Tau","pr","se","sp","npv","ppv", "bayesp")

out.bugs <- bugs(data, inits=NULL, params, model.file, codaPkg=FALSE,n.iter=Nbugs,debug=FALSE, DIC = TRUE)
out.coda <- as.mcmc.list(out.bugs) 

out <- summary(out.coda, q=c(0.025, 0.975)) 

outsumm <- left_join(as.data.frame(out$statistics)%>%rownames_to_column("vars"),
                     as.data.frame(out$quantiles)%>%rownames_to_column("vars") )

info <- info%>%bind_rows(
  outsumm%>%filter(! ( grepl("pp\\[",vars) |(grepl("Tau", vars))  ) )%>%
    mutate(Doc = "T_III_Final",
           Group = "Yellow",
           Analysis = "Selected tests")
)

pp <- outsumm%>%filter( grepl("pp\\[", vars))%>%mutate(ord = str_replace(vars,"pp\\[",""))%>%
  mutate(ord = str_replace(ord, "\\]",""))%>%
  mutate(ord = as.numeric(ord))%>%
  arrange(ord)%>%pull(Mean)

pDmulti <- outsumm%>%filter(vars == "deviance")%>%pull(Mean) + 2*(lgamma(sum(numbers)+1)-sum(lgamma(numbers+1)) + sum(numbers*log(pp)))

Tau <- outsumm%>%filter( grepl("Tau", vars))%>%mutate(ord = str_replace(vars,"Tau\\[",""))%>%
  mutate(ord = str_replace(ord, "\\]",""))%>%
  mutate(ord = as.numeric(ord))%>%
  arrange(ord)%>%pull(Mean)

p <- rep(NA,16)

PsampPP <- 1
PsampPN <- 0.714 
PsampNP <- 0.684
PsampNN <- 0.050

r[1:16] ~ dmulti(pp[1:16], n)
## p[1] = p(111); p[8] = p(000); pr = true prevalence; a_ijk = sigma; b_ijk = sigma^prime

p[1] <- (Tau[1]*Tau[2]*Tau[4]*Tau[8]*Tau[16] + (1-Tau[1])*(1-Tau[3])*(1-Tau[7])*(1-Tau[15])*(1-Tau[31]) )*PsampPP            #1111    POC 11
p[2] <- (Tau[1]*Tau[2]*Tau[4]*Tau[8]*(1-Tau[16]) + (1-Tau[1])*(1-Tau[3])*(1-Tau[7])*(1-Tau[15])*Tau[31])*PsampPP             #1110    POC 11 
p[3] <- (Tau[1]*Tau[2]*Tau[4]*(1-Tau[8])*Tau[17] + (1-Tau[1])*(1-Tau[3])*(1-Tau[7])*Tau[15]*(1-Tau[30]))*PsampPP             #1101    POC 11
p[4] <- (Tau[1]*Tau[2]*Tau[4]*(1-Tau[8])*(1-Tau[17]) + (1-Tau[1])*(1-Tau[3])*(1-Tau[7])*Tau[15]*Tau[30])*PsampPP             #1100    POC 11

p[5] <- (Tau[1]*Tau[2]*(1-Tau[4])*Tau[9]*Tau[18] + (1-Tau[1])*(1-Tau[3])*Tau[7]*(1-Tau[14])*(1-Tau[29]))*PsampPN             #1011    POC 10
p[6] <- (Tau[1]*Tau[2]*(1-Tau[4])*Tau[9]*(1-Tau[18]) + (1-Tau[1])*(1-Tau[3])*Tau[7]*(1-Tau[14])*Tau[29])*PsampPN             #1010    POC 10
p[7] <- (Tau[1]*Tau[2]*(1-Tau[4])*(1-Tau[9])*Tau[19] + (1-Tau[1])*(1-Tau[3])*Tau[7]*Tau[14]*(1-Tau[28]))*PsampPN             #1001    POC 10
p[8] <- (Tau[1]*Tau[2]*(1-Tau[4])*(1-Tau[9])*(1-Tau[19]) + (1-Tau[1])*(1-Tau[3])*Tau[7]*Tau[14]*Tau[28])*PsampPN             #1000    POC 10

p[9] <- (Tau[1]*(1-Tau[2])*Tau[5]*Tau[10]*Tau[20] + (1-Tau[1])*Tau[3]*(1-Tau[6])*(1-Tau[13])*(1-Tau[27]))*PsampNP            #0111    POC 01
p[10] <- (Tau[1]*(1-Tau[2])*Tau[5]*Tau[10]*(1-Tau[20]) + (1-Tau[1])*Tau[3]*(1-Tau[6])*(1-Tau[13])*Tau[27])*PsampNP           #0110    POC 01
p[11] <- (Tau[1]*(1-Tau[2])*Tau[5]*(1-Tau[10])*Tau[21] + (1-Tau[1])*Tau[3]*(1-Tau[6])*Tau[13]*(1-Tau[26]))*PsampNP           #0101    POC 01
p[12] <- (Tau[1]*(1-Tau[2])*Tau[5]*(1-Tau[10])*(1-Tau[21]) + (1-Tau[1])*Tau[3]*(1-Tau[6])*Tau[13]*Tau[26])*PsampNP           #0100    POC 01

p[13] <- (Tau[1]*(1-Tau[2])*(1-Tau[5])*Tau[11]*Tau[22] + (1-Tau[1])*Tau[3]*Tau[6]*(1-Tau[12])*(1-Tau[25]))*PsampNN            #0011    POC 00
p[14] <- (Tau[1]*(1-Tau[2])*(1-Tau[5])*Tau[11]*(1-Tau[22]) + (1-Tau[1])*Tau[3]*Tau[6]*(1-Tau[12])*Tau[25])*PsampNN            #0010    POC 00
p[15] <- (Tau[1]*(1-Tau[2])*(1-Tau[5])*(1-Tau[11])*Tau[23] + (1-Tau[1])*Tau[3]*Tau[6]*Tau[12]*(1-Tau[24]))*PsampNN            #0001    POC 00
p[16] <- (Tau[1]*(1-Tau[2])*(1-Tau[5])*(1-Tau[11])*(1-Tau[23]) + (1-Tau[1])*Tau[3]*Tau[6]*Tau[12]*Tau[24])*PsampNN            #0000    POC 00

ptot <- p[1] + p[2] +p[3] + p[4] +  p[5] + p[6] +p[7] + p[8] + p[9] + p[10] +p[11] + p[12] +  p[13] + p[14] +p[15] + p[16]

pp[1] <- p[1]/ptot
pp[2] <- p[2]/ptot
pp[3] <- p[3]/ptot
pp[4] <- p[4]/ptot
pp[5] <- p[5]/ptot
pp[6] <- p[6]/ptot
pp[7] <- p[7]/ptot
pp[8] <- p[8]/ptot
pp[9] <- p[9]/ptot
pp[10] <- p[10]/ptot
pp[11] <- p[11]/ptot
pp[12] <- p[12]/ptot
pp[13] <- p[13]/ptot
pp[14] <- p[14]/ptot
pp[15] <- p[15]/ptot
pp[16] <- p[16]/ptot

pDnodes <- outsumm%>%filter(vars == "deviance")%>%pull(Mean) + 2*(lgamma(sum(numbers)+1)-sum(lgamma(numbers+1)) + sum(numbers*log(pp)))

"pD_nodes"
pDnodes
"pD multinomial"
pDmulti

densityplot(out.coda)
gelman.diag(out.coda)
gelman.plot(out.coda)
